# Supplementary material for: Katatopygia gen. n., a monophyletic branch segregated from Boletina (Diptera, Mycetophilidae)
Source: Zookeys. 2012 Mar 16;(175):37–67. doi: 10.3897/zookeys.175.2388 (PMC3307347; doi:10.3897/zookeys.175.2388)
Supplement: XML Treatment for Katatopygia [file zookeys.175.2388-treatment1.xml]

<!DOCTYPE tp:taxon-treatment
  PUBLIC "-//TaxonX//DTD Taxonomic Treatment Publishing DTD v0 20100105//EN" "tax-treatment-NSO.dtd">
<tp:taxon-treatment xmlns:tp="http://www.plazi.org/taxpub"><tp:treatment-meta><mixed-citation publication-type="journal"><person-group><name><surname>Martinsson</surname><given-names>Svante</given-names></name><name><surname>Kjærandsen</surname><given-names>Jostein</given-names></name></person-group><article-title>
                    <italic>Katatopygia</italic> gen. n., a monophyletic branch segregated from Boletina (Diptera, Mycetophilidae)
                </article-title><source>Zookeys</source><day>16</day><month>3</month><year>2012</year><volume>2012</volume><issue>175</issue><fpage>37</fpage><lpage>67</lpage><pub-id pub-id-type="doi">10.3897/zookeys.175.2388</pub-id></mixed-citation></tp:treatment-meta><tp:nomenclature><label>Genus</label><tp:taxon-name>
                        <tp:taxon-name-part taxon-name-part-type="genus">Katatopygia</tp:taxon-name-part>
                    <object-id xmlns:xlink="http://www.w3.org/1999/xlink" xlink:type="simple">urn:lsid:zoobank.org:act:1A68AEFE-FE7E-4D92-BC9B-430B52D6979A</object-id>
                    <object-id xmlns:xlink="http://www.w3.org/1999/xlink" xlink:type="simple">http://species-id.net/wiki/Katatopygia</object-id>
                    <object-id xmlns:xlink="http://www.w3.org/1999/xlink" xlink:type="simple">http://sciaroidea.info/taxonomy/41708</object-id>
                    </tp:taxon-name><tp:taxon-status xmlns:xlink="http://www.w3.org/1999/xlink" xlink:type="simple">gen. n.</tp:taxon-status></tp:nomenclature><tp:treatment-sec sec-type="Type species"><title>Type species.</title><p> <italic><tp:taxon-name>Boletina sahlbergi</tp:taxon-name></italic> Lundström, 1906: 14(type deposited in MZHF)</p></tp:treatment-sec><tp:treatment-sec sec-type="Diagnosis"><title>Diagnosis.</title><p> The genus consists of medium sized slender <tp:taxon-name>Gnoristinae</tp:taxon-name> with long abdomen where the males have a very characteristically flattened and dilated terminalia (eg. <xref ref-type="fig" rid="F3">Fig. 3E</xref>). They can be recognized on a combination of the following characters: mouthparts not prolonged; scutum with setae arranged in acrostichals, dorsocentrals and laterals; laterotergite bare; wing with Sc ending in C; M-petiole as long as or longer than ta; CuA-furcation before level of M-fork, approximately level with base of Rs; abdominal sternites with median fold-line absent; male terminalia broad and dorsoventrally flattened, often rotated about 180°; gonostylus large and simple, bear<!--PageBreak-->ing an apical processus (except in <italic><tp:taxon-name>Katatopygia neoerythropyga</tp:taxon-name></italic>); parameres fused dorsally into one caudally directed rod (with one exception, <italic><tp:taxon-name>Katatopygia antoma</tp:taxon-name></italic>, that has pared parameres); cerci large and without retinacula, covered with long trichia; hypoproct well developed; female terminalia with unsegmented cerci. The best characters to separate between <italic><tp:taxon-name>Katatopygia</tp:taxon-name></italic> and <italic><tp:taxon-name>Boletina</tp:taxon-name></italic> s.s. are further listed in <xref ref-type="table" rid="T3">Table 3</xref>.</p><fig id="F3" position="float" orientation="portrait"><label>Figure 3.</label><caption><p>Habitus photos of species of <italic><tp:taxon-name>Katatopygia</tp:taxon-name></italic> gen. n. Lateral view <bold>A</bold> <italic><tp:taxon-name>Katatopygia erythropyga</tp:taxon-name></italic> (Holmgren, 1883), male <bold>B</bold> <italic><tp:taxon-name>Katatopygia erythropyga</tp:taxon-name></italic> (Holmgren, 1883), female. <bold>C</bold>. <italic><tp:taxon-name>Katatopygia antoma</tp:taxon-name></italic> (Garrettt, 1924), male <bold>D</bold> <italic><tp:taxon-name>Katatopygia antoma</tp:taxon-name></italic> (Garrettt, 1924), female <bold>E</bold> <italic><tp:taxon-name>Katatopygia sahlbergi</tp:taxon-name></italic> (Lundström, 1906), male <bold>F</bold> <italic><tp:taxon-name>Katatopygia sahlbergi</tp:taxon-name></italic> (Lundström, 1906), female</p></caption><graphic xmlns:xlink="http://www.w3.org/1999/xlink" xlink:href="ZooKeys-175-037-g003.jpg" position="float" orientation="portrait" xlink:type="simple"/></fig><table-wrap id="T3" position="float" orientation="portrait"><label><bold>Table 3.</bold></label><caption><p> Comparison of <italic><tp:taxon-name>Katatopygia</tp:taxon-name></italic> gen. n. and <italic><tp:taxon-name>Boletina</tp:taxon-name></italic> Staeger s. str.</p></caption><table><tbody><tr><th rowspan="1" colspan="1">Character</th><th rowspan="1" colspan="1"><italic><tp:taxon-name>Katatopygia</tp:taxon-name></italic></th><th rowspan="1" colspan="1"><italic><tp:taxon-name>Boletina</tp:taxon-name></italic> s. str.</th></tr><tr><td rowspan="1" colspan="1">Laterotergite</td><td rowspan="1" colspan="1">bare</td><td rowspan="1" colspan="1">bare or setose</td></tr><tr><td rowspan="1" colspan="1">Median fold line on abdominal sternites</td><td rowspan="1" colspan="1">absent</td><td rowspan="1" colspan="1">present or absent</td></tr><tr><td rowspan="1" colspan="1">Male terminalia</td><td rowspan="1" colspan="1">broad and dorsoventrally flattened</td><td rowspan="1" colspan="1">shaped differently</td></tr><tr><td rowspan="1" colspan="1">Male parameres</td><td rowspan="1" colspan="1">fused (one exception <italic><tp:taxon-name>Katatopygia antoma</tp:taxon-name></italic>)</td><td rowspan="1" colspan="1">paired</td></tr><tr><td rowspan="1" colspan="1">Male cercus</td><td rowspan="1" colspan="1">large, not bearing retinacula</td><td rowspan="1" colspan="1">smaller, bearing retinacula</td></tr><tr><td rowspan="1" colspan="1">Male tergite IX</td><td rowspan="1" colspan="1">small</td><td rowspan="1" colspan="1">large</td></tr><tr><td rowspan="1" colspan="1">Male gonostylus</td><td rowspan="1" colspan="1">with apical processus (one exception <italic><tp:taxon-name>Katatopygia neoerythropyga</tp:taxon-name></italic>)</td><td rowspan="1" colspan="1">without apical processus</td></tr><tr><td rowspan="1" colspan="1">Apex of male gonostylus</td><td rowspan="1" colspan="1">bearing retinacula</td><td rowspan="1" colspan="1">not bearing retinacula</td></tr><tr><td rowspan="1" colspan="1">Female cercus</td><td rowspan="1" colspan="1">one segmented</td><td rowspan="1" colspan="1">two segmented (except in <italic><tp:taxon-name>Boletina abdita</tp:taxon-name></italic> and <italic><tp:taxon-name>Boletina oviducta</tp:taxon-name></italic>)</td></tr></tbody></table></table-wrap></tp:treatment-sec><tp:treatment-sec sec-type="Description"><title>Description.</title><p> Adults: Medium sized, slender with long abdomen, body length 4.5–6.5 mm (<xref ref-type="fig" rid="F3">Fig. 3</xref>).</p><p><bold>Head</bold> (<xref ref-type="fig" rid="F4">Fig. 4A</xref>). Vertex with scattered setae. Ocelli three, almost in line, the median slightly smaller than laterals, lateral ocelli separated from eye by approximately 1.5 times its diameter; below the ocelli, protuberances present and well sclerotized. Eyes with shallow emargination above antennal base. Frons without setae but with small microtrichia and on lateral parts some stronger microtrichia; frontal furrow well developed and reaching apex of frontal tubercle. Antenna with 14 flagellomers; scape and pedicel with a few scattered setae and short microtrichia (<xref ref-type="fig" rid="F4">Fig. 4E</xref>); flagellomeres long rectangular, densely covered with medium sized setae; apical flagellomere with a somewhat stronger terminal seta (<xref ref-type="fig" rid="F4">Fig. 4D</xref>). Face with scattered setae. Mouthparts not prolonged; clypeus oval to subtriangular and well separated from face, sclerotized and bearing setae; palps with five palpomeres, the first being reduced and easily overlooked, third palpomere with sensillae on inner surface.</p><p><bold>Thorax</bold> (<xref ref-type="fig" rid="F4">Fig. 4B</xref>). Antepronotum fused with proepisternum, bearing some setae, the suture between the sclerites weak. Scutum with setae arranged in acrostichals, dorsocentrals and laterals, otherwise bare. Scutellum with one pair of bristles and scattered setae. Anepisternum, anepimeron latero- and mediotergite all bare.</p><fig id="F4" position="float" orientation="portrait"><label>Figure 4.</label><caption><p> Morphology of <italic><tp:taxon-name>Katatopygia</tp:taxon-name></italic> gen. n. [<italic><tp:taxon-name>Katatopygia sahlbergi</tp:taxon-name></italic> (Lundström, 1906)] <bold>A</bold> Head, frontal view. <bold>B</bold> Thorax, lateral view <bold>C</bold> Front leg <bold>D</bold> Apex of antenna <bold>E</bold> Base of antenna. Abbreviations: anepist = anepisternum; anepm = anepimeron; aprnt= anteprononun; ap spur = apical spur; clyp = clypeus; cx 1 = forecoxa; cx 2 = midcoxa; cx 3 = hindcoxa; eye = compound eye; fc = face; fl =flagellar segment; fr fur = frontal furrow; fr tub = frontal tubercle; l oc = lateral ocelus; l cerv scl= lateral cervical sclerite ; ltg = laterotergite; m oc = medial ocellus; mtg = mediotergite; ped = pedicel; plp =palpomere; proepm = proepimeron; sc = scutum; sctl = scutellum; tars 1 = tarsomere one; tb = tibia.</p></caption><graphic xmlns:xlink="http://www.w3.org/1999/xlink" xlink:href="ZooKeys-175-037-g004.jpg" position="float" orientation="portrait" xlink:type="simple"/></fig><p><bold>Wings</bold> (<xref ref-type="fig" rid="F5">Fig. 5A–B</xref>). Wing membrane unspotted, yellow tinged with dense, irregular arranged microtrichia and no macrotrichia. Crossvein h bare; costa, R<sub>1</sub>, and R<sub>5</sub> with both dorsal and ventral setae; M<sub>1</sub>, M<sub>2</sub>, CuA<sub>1</sub> and CuA<sub>2</sub> with dorsal setae; subcosta bare or with a few setae on distal part; ta, tb, M-petiole, CuA-petiole, A<sub>1</sub> and A<sub>2</sub> without setae; C ending in, or slightly produced beyond apex of R<sub>5</sub>; Sc ending in C before or in level with base of Rs; Sc<sub>2</sub> present, but may be reduced; R<sub>4</sub> absent; M-petiole between 1<!--PageBreak--> and 2 times as long as ta; CuA-fork starts proximally of M-fork, approximately at the level of base of Rs; A<sub>1</sub> ending at or slightly before CuA-fork; A<sub>2</sub> indistinct and short.</p><fig id="F5" position="float" orientation="portrait"><label>Figure 5.</label><caption><p> Wing photos of <italic><tp:taxon-name>Katatopygia</tp:taxon-name></italic> gen. n. <bold>A</bold> <italic><tp:taxon-name>Katatopygia sahlbergi</tp:taxon-name></italic> (Lundström, 1906) <bold>B</bold> <italic><tp:taxon-name>Katatopygia antoma</tp:taxon-name></italic> (Garrettt, 1924)] Abbreviations: A1 = anterior anal vein; A2 = posterior anal vein; C = Costal vein; CuA1 and CuA 2 = anterior branch of cubitus; CuA–pet = petiole of CuA; h = humeral; M–pet = petiole of media; M1 and M2 = branches of media; R1 = anterior branch of radius; R5 = posterior branch of radius; sc = subcosta; ta = anterior transversal (= crossvein rm); tb = basal transversal.</p></caption><graphic xmlns:xlink="http://www.w3.org/1999/xlink" xlink:href="ZooKeys-175-037-g005.jpg" position="float" orientation="portrait" xlink:type="simple"/></fig><p><bold>Legs</bold> (<xref ref-type="fig" rid="F4">Fig. 4C</xref>). Legs often pale with dark setation; fore and mid coxae with some setae on apical part; trochanter dark; bearing sensillae and a few small setae; femur with numerous setae and no bristles; tibia covered with irregularly arranged setae and with bristles mainly confined to ventral surface; fore tibia with anteroapical depressed area semicircular and densely covered with long microtrichia; apical tibial spur serrated and covered with microtrichia, no apical comb present; tarsus covered with macrotrichia and some stronger setae; claws with a small ventral lobe; empodium pulvilliform.</p><p><bold>Abdomen</bold>. Pale abdominal markings, when present, situated towards the apices of the tergites. Sternite 1 with a few weak setae apically, all other segments haired; sternites with sublateral fold-lines, median fold-line absent; segment 7 and 8 reduced and retracted into segment 6.</p><p><bold>Male terminalia</bold> (<xref ref-type="fig" rid="F6">Fig. 6A–B</xref>). Broad and dorsoventrally flattened; often rotated about 180°. Tergite IX rather small and subrectangular, in some species with a mesial sclerotized suture, scattered with setae.Cerci large, rounded to oval, without retinacula, densely covered with long microtrichia. Gonocoxites large, moderately incised ventrally with a hypandrial lobe situated in this incision; hypandrial lobe well developed and more or less branched; gonocoxite bearing scattered macro- and micotrichia, long microtrichia densely covering apical margin. Tergite X present as a weakly sclerotized, short and broad plate situated ventrally, near apex of tergite IX. Hypoproct well developed, situated ventrally to cerci and fused with tergite X, setose and resembling a second segment of cercus. Gonostylus large, unbranched except posessing a tiny apical processus which articulates to a small unsclerotized area and bears 1–2 strong setae, in some species this processus is minute or absent; apex of gonostylus covered with dense retinacula; ventrobasally surface of gonostylus with patch of placoid sensillae; inner surface of gonostylus usually fringed with small dentations. Accessory copulatory appendages joined to gonocoxite through a weakly sclerotized gonocoxal apodeme attached near apex of aedeagus. Aedeagus apically connected with parameres; in most species the parameres are fused dorsally into one caudally directed rod; aedeagus with well developed sperm sacs, to which vas deferens is attached.</p><fig id="F6" position="float" orientation="portrait"><label>Figure 6.</label><caption><p> Morphology of male terminalia of <italic><tp:taxon-name>Katatopygia</tp:taxon-name></italic> gen. n. <bold>A</bold> Male terminaliaof <italic><tp:taxon-name>Katatopygia erythropyga</tp:taxon-name></italic> (Holmgren, 1883), dorsal view, T9 removed <bold>B</bold> Aedagus and parameres of <italic><tp:taxon-name>Katatopygia erythropyga</tp:taxon-name></italic> (Holmgren, 1883), lateral view. Abbreviations: <bold>aed</bold> = aedeagus; <bold>aed ap</bold>= aedeagal apodeme; <bold>ap pro</bold> = apical processus of gonostylus; <bold>ej ap</bold> =ejaculatory apodeme; <bold>gc II</bold> = section II of gonocoxite; <bold>gc III</bold> = section III of gonocoxite; <bold>gc ap</bold> = gonocoxal apodeme; <bold>gst</bold> = gonostylus; <bold>hyp lb</bold> = hypandrial lobe; <bold>par</bold> = paramere; <bold>par ap</bold> = parameral apodeme; <bold>vas def</bold> = vas deferens.</p></caption><graphic xmlns:xlink="http://www.w3.org/1999/xlink" xlink:href="ZooKeys-175-037-g006.jpg" position="float" orientation="portrait" xlink:type="simple"/></fig><p><bold>Female terminalia</bold> (<xref ref-type="fig" rid="F7">Fig. 7A–F</xref>). Tergite VIII well developed, subrectangular. Sternite VIII well developed, entirely fused with gonocoxite VIII that is tapered and bearing several strong setae at apical margin. Tergite IX well developed, shorter than Tergite VIII. Gonapophysis VIII hyaline, indistinct. Gonapophysis IX ventrally divided and retracted into segment VIII, in some species projected into a pointed apex, while in other short and blunt. Tergite X very short, laterally fused with sternite X that is completely divided ventrally and projected caudally. Cerci one-segmented, ovate.</p><fig id="F7" position="float" orientation="portrait"><label>Figure 7.</label><caption><p> Female terminalia of <italic><tp:taxon-name>Katatopygia</tp:taxon-name></italic> gen. n. <bold>A</bold>, <bold>B</bold> <italic><tp:taxon-name>Katatopygia erythropyga</tp:taxon-name></italic> (Holmgren, 1883) <bold>C</bold>, <bold>D</bold> <italic><tp:taxon-name>Katatopygia antoma</tp:taxon-name></italic> (Garrett, 1924) <bold>E,</bold> <bold>F</bold> <italic><tp:taxon-name>Katatopygia sahlbergi</tp:taxon-name></italic> (Lundström, 1906) [A, C and E in lateral view, B, D and F in ventral view]. Abbreviations: cerc = cereus; gc =gonocoxite; gp =gonapophysis; st = sternite; tg = tergite.</p></caption><graphic xmlns:xlink="http://www.w3.org/1999/xlink" xlink:href="ZooKeys-175-037-g007.jpg" position="float" orientation="portrait" xlink:type="simple"/></fig><p><bold>Larvae</bold> unknown.</p></tp:treatment-sec><tp:treatment-sec sec-type="Notes on biology"><title>Notes on biology.</title><p> The Nordic species are most abundant in boreal Taiga and subarctic environments, and are possibly strictly boreal-montane. The adults, at least of <italic><tp:taxon-name>Katatopygia sahlbergi</tp:taxon-name></italic>, seem to be attracted by light, which could suggest nocturnal activity. Larval habitats are unknown for all species in the genus.</p></tp:treatment-sec><tp:treatment-sec sec-type="Distribution"><title>Distribution.</title><p> A mainly Holarctic genus with the exception of <italic><tp:taxon-name>Katatopygia laticauda</tp:taxon-name></italic> (Saigusa, 1968), comb. n. described from Taiwan in the Oriental Region (<xref ref-type="bibr" rid="B18">Saigusa 1968</xref>). The greatest diversity is found in Western North America and in the Eastern Palaearctic with four species in each of the regions (<xref ref-type="table" rid="T1">Table 1</xref>).</p></tp:treatment-sec><tp:treatment-sec sec-type="Etymology"><title>Etymology.</title><p> <italic><tp:taxon-name>Katatopygia</tp:taxon-name></italic> is derived from the Greek words <italic>katatonis</italic>, meaning “broader than high”, <italic>pygo</italic>-, meaning “rump” or “buttock” and the suffix <italic>-ia</italic> denoting pertaining to. The name refers to the characteristic broad and dorsoventrally flattened terminalia shared by all males in the genus. The name is a noun and is feminine.</p><sec sec-type="The species of Katatopygia"><title>The species of <tp:taxon-name>Katatopygia</tp:taxon-name></title></sec></tp:treatment-sec><tp:treatment-sec><!--Section generated to contain objects referenced in tp:taxon-treatment.--><table-wrap id="T1" position="float" orientation="portrait"><label><bold>Table 1.</bold></label><caption><p> List of World species of the genus <italic><tp:taxon-name>Katatopygia</tp:taxon-name></italic> gen. n. All species are being transferred from <italic><tp:taxon-name>Boletina</tp:taxon-name></italic> Staeger. Their known distribution in faunal regions and subregions is given to the right. Abbreviations: <bold>ORI</bold> – Oriental Region <bold>EN</bold> – Eastern Nearctic subregion <bold>WN</bold> – Western Nearctic subregion  <bold>WP</bold> – Western Palaearctic subregion <bold>EP</bold> – Eastern Palaearctic subregion.</p></caption><table><tbody><tr><th rowspan="2" colspan="1"><bold>Species</bold></th><th rowspan="1" colspan="1"><bold>Region</bold></th><th rowspan="1" colspan="1"><bold>ORI</bold></th><th rowspan="1" colspan="1"><bold>EN</bold></th><th rowspan="1" colspan="1"><bold>WN</bold></th><th rowspan="1" colspan="1"><bold>EP</bold></th><th rowspan="1" colspan="1"><bold>WP</bold></th></tr><tr><th rowspan="1" colspan="1"><bold># species</bold></th><th rowspan="1" colspan="1"><bold>1</bold></th><th rowspan="1" colspan="1"><bold>1</bold></th><th rowspan="1" colspan="1"><bold>4</bold></th><th rowspan="1" colspan="1"><bold>4</bold></th><th rowspan="1" colspan="1"><bold>2</bold></th></tr><tr><td rowspan="1" colspan="2"><italic><tp:taxon-name>Katatopygia antica</tp:taxon-name></italic> (Garrett, 1924), comb. n.</td><td rowspan="1" colspan="1">–</td><td rowspan="1" colspan="1">–</td><td rowspan="1" colspan="1">•</td><td rowspan="1" colspan="1">–</td><td rowspan="1" colspan="1">–</td></tr><tr><td rowspan="1" colspan="2"><italic><tp:taxon-name>Katatopygia antoma</tp:taxon-name></italic> (Garrett, 1924), comb. n.</td><td rowspan="1" colspan="1">–</td><td rowspan="1" colspan="1">–</td><td rowspan="1" colspan="1">•</td><td rowspan="1" colspan="1">–</td><td rowspan="1" colspan="1">–</td></tr><tr><td rowspan="1" colspan="2"><italic><tp:taxon-name>Katatopygia erythropyga</tp:taxon-name></italic> (Holmgren, 1883), comb. n.</td><td rowspan="1" colspan="1">–</td><td rowspan="1" colspan="1">•</td><td rowspan="1" colspan="1">–</td><td rowspan="1" colspan="1">•</td><td rowspan="1" colspan="1">•</td></tr><tr><td rowspan="1" colspan="2"><italic><tp:taxon-name>Katatopygia hissarica</tp:taxon-name></italic> (Zaitzev &amp; Polevoi, 2002),comb. n.</td><td rowspan="1" colspan="1">–</td><td rowspan="1" colspan="1">–</td><td rowspan="1" colspan="1">–</td><td rowspan="1" colspan="1">•</td><td rowspan="1" colspan="1">–</td></tr><tr><td rowspan="1" colspan="2"><italic><tp:taxon-name>Katatopygia laticauda</tp:taxon-name></italic> (Saigusa, 1968), comb. n.</td><td rowspan="1" colspan="1">•</td><td rowspan="1" colspan="1">–</td><td rowspan="1" colspan="1">–</td><td rowspan="1" colspan="1">–</td><td rowspan="1" colspan="1">–</td></tr><tr><td rowspan="1" colspan="2"><italic><tp:taxon-name>Katatopygia magna</tp:taxon-name></italic> (Garrett, 1925), comb. n.</td><td rowspan="1" colspan="1">–</td><td rowspan="1" colspan="1">–</td><td rowspan="1" colspan="1">•</td><td rowspan="1" colspan="1">–</td><td rowspan="1" colspan="1">–</td></tr><tr><td rowspan="1" colspan="2"><italic><tp:taxon-name>Katatopygia neoerythropyga</tp:taxon-name></italic> (Zaitzev &amp; Polevoi, 2002), comb. n.</td><td rowspan="1" colspan="1">–</td><td rowspan="1" colspan="1">–</td><td rowspan="1" colspan="1">–</td><td rowspan="1" colspan="1">•</td><td rowspan="1" colspan="1">–</td></tr><tr><td rowspan="1" colspan="2"><italic><tp:taxon-name>Katatopygia sahlbergi</tp:taxon-name></italic> (Lundström, 1906), comb. n.</td><td rowspan="1" colspan="1">–</td><td rowspan="1" colspan="1">–</td><td rowspan="1" colspan="1">•</td><td rowspan="1" colspan="1">•</td><td rowspan="1" colspan="1">•</td></tr></tbody></table></table-wrap></tp:treatment-sec><ref-list><ref id="B18"><mixed-citation xmlns:xlink="http://www.w3.org/1999/xlink" xlink:type="simple"><person-group><name name-style="western"><surname>Saigusa</surname><given-names>T</given-names></name></person-group> (<year>1968</year>)<article-title> The genus <italic>Boletina</italic> Staeger from Taiwan (Diptera Mycetophilidae).</article-title><source>Sieboldia </source><volume>4</volume>: <fpage>1</fpage>-<lpage>24</lpage>.</mixed-citation></ref></ref-list></tp:taxon-treatment>
