# Supplementary material for: Katatopygia gen. n., a monophyletic branch segregated from Boletina (Diptera, Mycetophilidae)
Source: Zookeys. 2012 Mar 16;(175):37–67. doi: 10.3897/zookeys.175.2388 (PMC3307347; doi:10.3897/zookeys.175.2388)
Supplement: XML Treatment for Katatopygia antica [file zookeys.175.2388-treatment2.xml]

<!DOCTYPE tp:taxon-treatment
  PUBLIC "-//TaxonX//DTD Taxonomic Treatment Publishing DTD v0 20100105//EN" "tax-treatment-NSO.dtd">
<tp:taxon-treatment xmlns:tp="http://www.plazi.org/taxpub"><tp:treatment-meta><mixed-citation publication-type="journal"><person-group><name><surname>Martinsson</surname><given-names>Svante</given-names></name><name><surname>Kjærandsen</surname><given-names>Jostein</given-names></name></person-group><article-title>
                    <italic>Katatopygia</italic> gen. n., a monophyletic branch segregated from Boletina (Diptera, Mycetophilidae)
                </article-title><source>Zookeys</source><day>16</day><month>3</month><year>2012</year><volume>2012</volume><issue>175</issue><fpage>37</fpage><lpage>67</lpage><pub-id pub-id-type="doi">10.3897/zookeys.175.2388</pub-id></mixed-citation></tp:treatment-meta><tp:nomenclature><tp:taxon-name>
                        <tp:taxon-name-part taxon-name-part-type="genus">Katatopygia</tp:taxon-name-part>
                        <tp:taxon-name-part taxon-name-part-type="species">antica</tp:taxon-name-part>
                    <object-id xmlns:xlink="http://www.w3.org/1999/xlink" xlink:type="simple">http://sciaroidea.info/taxonomy/41721</object-id>
                    </tp:taxon-name><tp:taxon-authority>(Garrett, 1924)</tp:taxon-authority><tp:taxon-status xmlns:xlink="http://www.w3.org/1999/xlink" xlink:type="simple">comb. n.</tp:taxon-status><xref ref-type="fig" rid="F1">Fig. 1A</xref><xref ref-type="fig" rid="F8">8A–C</xref><tp:nomenclature-citation-list><tp:nomenclature-citation><tp:taxon-name>Boletina anticus</tp:taxon-name><comment> Garrett, 1924: 165</comment></tp:nomenclature-citation></tp:nomenclature-citation-list></tp:nomenclature><tp:treatment-sec sec-type="Diagnostic characters"><title>Diagnostic characters.</title><p>Most similar to <italic><tp:taxon-name>Katatopygia antoma</tp:taxon-name></italic>, with which it shares the projected dorsomesal corners of the male gonocoxites. Distinguished from <italic><tp:taxon-name>Katatopygia antoma</tp:taxon-name></italic> by having parameres fused, a small median tooth on hypandrial lobe and brown tip of halter.</p></tp:treatment-sec><tp:treatment-sec sec-type="Re-description"><title>Re-description.</title><p> Male. <bold>Wing length</bold> 5.0–5.5 mm.</p><p><bold>Head</bold> brown; palps and mouthparts pale. Antenna with scape brown, pedicel and basal part of first flagellomere pale, rest of flagellum brown.</p><p><bold>Thorax</bold> brown with distinct, dark brown mesonotal stripes, humeral area yellow. Antepronotum brown; anepisternum brown; preepisternum brown; laterotergite brown; mediotergite brown. Halter pale with apical part of knob brown.</p><p><bold>Wings</bold> weakly brownish tinged; veins yellowish brown; stem of M approximately 1.7 times the length of ta; Sc<sub>2</sub> present; Sc bare and ending in C at or slightly before base of Rs; C ending at apex of R<sub>5</sub>.</p><p><bold>Legs</bold> pale with joints darker.</p><p><bold>Abdomen</bold> dark brown often with narrow pale apical bands on tergites II-IV.</p><p><bold>Terminalia</bold> brown. Gonocoxite with dorsomesal corner forming a mesocaudally directed horn-like processus, distinctly more projected than the ventromesal corner. Hypandrial lobe well developed and only shallowly emarginated medially with a small sharp medial tooth. One slender paramer, bearing microtrichia. Tergite IX subrectangular, with a sclerotized mesal suture. The apical processus on gonostylus approximately half as long as the diameter of gonostylus and slightly branched with two strong setae. Interior surface of gonostylus without strong setae.</p><p>Female. <bold>Coloration</bold> as in male, with brown tip of halter. <bold>Terminalia</bold> not studied.</p><fig id="F8" position="float" orientation="portrait"><label>Figure 8.</label><caption><p> <italic><tp:taxon-name>Katatopygia antica</tp:taxon-name></italic> (Garrett, 1924) <bold>A</bold> Male terminalia, ventral view <bold>B</bold> Hypandrial lobe <bold>C</bold> Gonostylus, dorsal view.</p></caption><graphic xmlns:xlink="http://www.w3.org/1999/xlink" xlink:href="ZooKeys-175-037-g008.jpg" position="float" orientation="portrait" xlink:type="simple"/></fig></tp:treatment-sec><tp:treatment-sec sec-type="Distribution"><title>Distribution.</title><p> Nearctic: Canada, British Columbia.</p></tp:treatment-sec><tp:treatment-sec sec-type="Remarks"><title>Remarks. </title><p>Only known with the type material.<!--PageBreak--></p></tp:treatment-sec><tp:treatment-sec sec-type="Type material studied"><title>Type material studied.</title><p> <bold>Syntype series</bold>. <bold>Canada: B. C.</bold> Michel, Wilson Creek. 21 Sep (year unknown pre 1925), leg. C. Garrett – 2 males (CNC, 1 pinned, JKJ-SPM-057739, and 1 pinned with abdomen mounted on separate slide, JKJ-SPM-057740); 24 Sep (year unknown pre 1925), leg. C. Garrett – 3 females (CNC, pinned, JKJ-SPM-057743-45).</p></tp:treatment-sec><tp:treatment-sec><!--Section generated to contain objects referenced in tp:taxon-treatment.--><fig id="F1" position="float" orientation="portrait"><label>Figure 1.</label><caption><p> Type material with original labels of species of <italic><tp:taxon-name>Katatopygia</tp:taxon-name></italic> gen. n. described by <xref ref-type="bibr" rid="B4">Garrett (1924</xref>, <xref ref-type="bibr" rid="B5">1925</xref>). <bold>A</bold> <italic><tp:taxon-name>Katatopygia antica</tp:taxon-name></italic> (Garrett, 1924) male syntype <bold>B</bold> <italic><tp:taxon-name>Katatopygia magna</tp:taxon-name></italic> (Garrett, 1925) male holotype. <bold>C</bold> <italic><tp:taxon-name>Katatopygia antoma</tp:taxon-name></italic> (Garrett, 1924) male syntype.</p></caption><graphic xmlns:xlink="http://www.w3.org/1999/xlink" xlink:href="ZooKeys-175-037-g001.jpg" position="float" orientation="portrait" xlink:type="simple"/></fig></tp:treatment-sec><ref-list><ref id="B4"><mixed-citation xmlns:xlink="http://www.w3.org/1999/xlink" xlink:type="simple"><person-group><name name-style="western"><surname>Garrett</surname><given-names>CBD</given-names></name></person-group> (<year>1924</year>)<article-title> On British Columbian Mycetophilidae – II (Diptera).</article-title><source>Insecutor Inscitiae Menstruus </source><volume>12</volume>: <fpage>159</fpage>-<lpage>169</lpage>.</mixed-citation></ref><ref id="B5"><mixed-citation xmlns:xlink="http://www.w3.org/1999/xlink" xlink:type="simple"><person-group><name name-style="western"><surname>Garrett</surname><given-names>CBD</given-names></name></person-group> (<year>1925</year>)<source> Sixty–one new Diptera.</source><publisher-name>Privately published by the author, Cranbrook</publisher-name>, <publisher-loc>British Columbia</publisher-loc>, <lpage>12</lpage> pp.</mixed-citation></ref></ref-list></tp:taxon-treatment>
