# Supplementary material for: Katatopygia gen. n., a monophyletic branch segregated from Boletina (Diptera, Mycetophilidae)
Source: Zookeys. 2012 Mar 16;(175):37–67. doi: 10.3897/zookeys.175.2388 (PMC3307347; doi:10.3897/zookeys.175.2388)
Supplement: XML Treatment for Katatopygia antoma [file zookeys.175.2388-treatment3.xml]

<!DOCTYPE tp:taxon-treatment
  PUBLIC "-//TaxonX//DTD Taxonomic Treatment Publishing DTD v0 20100105//EN" "tax-treatment-NSO.dtd">
<tp:taxon-treatment xmlns:tp="http://www.plazi.org/taxpub"><tp:treatment-meta><mixed-citation publication-type="journal"><person-group><name><surname>Martinsson</surname><given-names>Svante</given-names></name><name><surname>Kjærandsen</surname><given-names>Jostein</given-names></name></person-group><article-title>
                    <italic>Katatopygia</italic> gen. n., a monophyletic branch segregated from Boletina (Diptera, Mycetophilidae)
                </article-title><source>Zookeys</source><day>16</day><month>3</month><year>2012</year><volume>2012</volume><issue>175</issue><fpage>37</fpage><lpage>67</lpage><pub-id pub-id-type="doi">10.3897/zookeys.175.2388</pub-id></mixed-citation></tp:treatment-meta><tp:nomenclature><tp:taxon-name>
                        <tp:taxon-name-part taxon-name-part-type="genus">Katatopygia</tp:taxon-name-part>
                        <tp:taxon-name-part taxon-name-part-type="species">antoma</tp:taxon-name-part>
                    <object-id xmlns:xlink="http://www.w3.org/1999/xlink" xlink:type="simple">http://sciaroidea.info/taxonomy/41722</object-id>
                    </tp:taxon-name><tp:taxon-authority>(Garrett, 1924)</tp:taxon-authority><tp:taxon-status xmlns:xlink="http://www.w3.org/1999/xlink" xlink:type="simple">comb. n.</tp:taxon-status><xref ref-type="fig" rid="F1">Figs 1C</xref><xref ref-type="fig" rid="F3">3C–D</xref><xref ref-type="fig" rid="F5">5B</xref><xref ref-type="fig" rid="F7">7C–D</xref><xref ref-type="fig" rid="F9">9A–G</xref><tp:nomenclature-citation-list><tp:nomenclature-citation><tp:taxon-name>Boletina antomus</tp:taxon-name><comment> Garrett, 1924:166</comment></tp:nomenclature-citation></tp:nomenclature-citation-list></tp:nomenclature><tp:treatment-sec sec-type="Diagnostic characters"><title>Diagnostic characters.</title><p>Most similar to <italic><tp:taxon-name>Katatopygia antica</tp:taxon-name></italic>, with which it shares the projected dorsomesal corners of the male gonocoxites. Distinguished from <italic><tp:taxon-name>Katatopygia antica</tp:taxon-name></italic> by having two parameres, hypandrial lobe without median tooth and pale halter.</p></tp:treatment-sec><tp:treatment-sec sec-type="Re-description"><title>Re-description.</title><p> Male. Wing length 4.5 mm.</p><p><bold>Head</bold> brown; palps and mouthparts pale. Antenna with scape, pedicel and basal part of first flagellomere pale, rest of flagellum brown.<!--PageBreak--><!--PageBreak--><!--PageBreak--></p><p><bold>Thorax</bold> pale with 3 distinct, dark brown mesonotal stripes on yellow ground, humeral area pale. Mediotergite with a darker central stripe; preepisternum darker ventrally. Halter whitish.</p><p><bold>Wings</bold> weakly brownish tinged; stem of M approximately 1.9 times the length of ta; Sc<sub>2</sub> present; Sc bare and ending in C slightly before base of Rs. C ending in apex of R<sub>5</sub>.</p><p><bold>Legs</bold> pale brown.</p><p><bold>Abdomen</bold> brown often with narrow pale bands on tergites II-III.</p><p><bold>Terminalia</bold> brown. Gonocoxite with dorsomesal corner forming a mesocaudally directed horn-like processus, distinctly more projected than the ventromesal corner. <!--PageBreak-->Hypandrial lobe well developed and only shallowly emarginated medially, without medial tooth. Two slender parameres, bearing microtrichia. Tergite IX subrectangular, with a sclerotized mesal suture. The apical processus on gonostylus approximately half as long as the diameter of gonostylus and slightly branched with two strong setae. Interior surface of gonostylus without strong setae.</p><p>Female. <bold>Coloration</bold> as in male except pale apical bands on tergite II-V.</p><p><bold>Terminalia</bold>. Tergite VIII broad with rounded apicolaterally margin; sternite VIII and gonocoxite VIII short and broad with about 6 strong apical setae; gonapophysis IX long and projected into a pointed apex.</p><fig id="F9" position="float" orientation="portrait"><label>Figure 9.</label><caption><p> <italic><tp:taxon-name>Katatopygia antoma</tp:taxon-name></italic> (Garrettt, 1924). <bold>A</bold> Male terminalia, ventral view <bold>B</bold> Male terminalia, dorsal view with tergite 9 removed <bold>C</bold> Male terminalia, caudal view <bold>D</bold> Aedeagus and parameres, lateral view <bold>E</bold> Apex of gonostylus, dorsal view <bold>F</bold>. Hypandrial lobe <bold>G</bold> Aedeagus and parameres dorsal view.</p></caption><graphic xmlns:xlink="http://www.w3.org/1999/xlink" xlink:href="ZooKeys-175-037-g009.jpg" position="float" orientation="portrait" xlink:type="simple"/></fig></tp:treatment-sec><tp:treatment-sec sec-type="Distribution"><title>Distribution.</title><p> Nearctic, known from Canada, British Columbia and USA, Alaska.</p></tp:treatment-sec><tp:treatment-sec sec-type="Type material studied"><title>Type material studied.</title><p> <bold>Syntype series</bold>. <bold>Canada: BC,</bold> Cranbrook, 24 Sep 1922, leg. C. Garrett – 1 female (CNC, pinned, JKJ-SPM-057751); Michel, Wilson Creek. 1 Sep (year unknown pre 1925), leg. C. Garrett – 1 female (CNC, pinned, JKJ-SPM-057753); 24 Sep (year unknown pre 1925), leg. C. Garrett – 3 males (CNC, 1 pinned with cleared terminalia in glycerine, JKJ- SPM-057747, 2 pinned, JKJ- SPM-057748-49), 4 females (CNC, pinned, JKJ-SPM-057755&amp;59-61); 27 Sep (year unknown pre 1925), leg. C. Garrett – 1 female (CNC, pinned, JKJ-SPM-057756); 28 Sep (year unknown pre 1925), leg. C. Garrett – 1 female (CNC, pinned, JKJ-SPM-057757); 2 Oct (year unknown pre 1925), leg. C. Garrett (CNC, pinned, JKJ-SPM-057750); locality and date unknown, marked T.112 – 1 female (CNC, pinned, JKJ-SPM-057752); locality and date unknown, labelled 1815 – 1 female (CNC, pinned, JKJ- SPM-057758).</p></tp:treatment-sec><tp:treatment-sec sec-type="Other material studied"><title>Other material studied.</title><p> <bold>USA</bold>: <bold>Alaska</bold>, Palmer, 13 Jul 1964 (Leg. K. M. Sommerman) – 2 males, 1 female (MZLU, in alcohol, JKJ-SPM-034388-89).</p></tp:treatment-sec><tp:treatment-sec><!--Section generated to contain objects referenced in tp:taxon-treatment.--><fig id="F1" position="float" orientation="portrait"><label>Figure 1.</label><caption><p> Type material with original labels of species of <italic><tp:taxon-name>Katatopygia</tp:taxon-name></italic> gen. n. described by <xref ref-type="bibr" rid="B4">Garrett (1924</xref>, <xref ref-type="bibr" rid="B5">1925</xref>). <bold>A</bold> <italic><tp:taxon-name>Katatopygia antica</tp:taxon-name></italic> (Garrett, 1924) male syntype <bold>B</bold> <italic><tp:taxon-name>Katatopygia magna</tp:taxon-name></italic> (Garrett, 1925) male holotype. <bold>C</bold> <italic><tp:taxon-name>Katatopygia antoma</tp:taxon-name></italic> (Garrett, 1924) male syntype.</p></caption><graphic xmlns:xlink="http://www.w3.org/1999/xlink" xlink:href="ZooKeys-175-037-g001.jpg" position="float" orientation="portrait" xlink:type="simple"/></fig><fig id="F3" position="float" orientation="portrait"><label>Figure 3.</label><caption><p>Habitus photos of species of <italic><tp:taxon-name>Katatopygia</tp:taxon-name></italic> gen. n. Lateral view <bold>A</bold> <italic><tp:taxon-name>Katatopygia erythropyga</tp:taxon-name></italic> (Holmgren, 1883), male <bold>B</bold> <italic><tp:taxon-name>Katatopygia erythropyga</tp:taxon-name></italic> (Holmgren, 1883), female. <bold>C</bold>. <italic><tp:taxon-name>Katatopygia antoma</tp:taxon-name></italic> (Garrettt, 1924), male <bold>D</bold> <italic><tp:taxon-name>Katatopygia antoma</tp:taxon-name></italic> (Garrettt, 1924), female <bold>E</bold> <italic><tp:taxon-name>Katatopygia sahlbergi</tp:taxon-name></italic> (Lundström, 1906), male <bold>F</bold> <italic><tp:taxon-name>Katatopygia sahlbergi</tp:taxon-name></italic> (Lundström, 1906), female</p></caption><graphic xmlns:xlink="http://www.w3.org/1999/xlink" xlink:href="ZooKeys-175-037-g003.jpg" position="float" orientation="portrait" xlink:type="simple"/></fig><fig id="F5" position="float" orientation="portrait"><label>Figure 5.</label><caption><p> Wing photos of <italic><tp:taxon-name>Katatopygia</tp:taxon-name></italic> gen. n. <bold>A</bold> <italic><tp:taxon-name>Katatopygia sahlbergi</tp:taxon-name></italic> (Lundström, 1906) <bold>B</bold> <italic><tp:taxon-name>Katatopygia antoma</tp:taxon-name></italic> (Garrettt, 1924)] Abbreviations: A1 = anterior anal vein; A2 = posterior anal vein; C = Costal vein; CuA1 and CuA 2 = anterior branch of cubitus; CuA–pet = petiole of CuA; h = humeral; M–pet = petiole of media; M1 and M2 = branches of media; R1 = anterior branch of radius; R5 = posterior branch of radius; sc = subcosta; ta = anterior transversal (= crossvein rm); tb = basal transversal.</p></caption><graphic xmlns:xlink="http://www.w3.org/1999/xlink" xlink:href="ZooKeys-175-037-g005.jpg" position="float" orientation="portrait" xlink:type="simple"/></fig><fig id="F7" position="float" orientation="portrait"><label>Figure 7.</label><caption><p> Female terminalia of <italic><tp:taxon-name>Katatopygia</tp:taxon-name></italic> gen. n. <bold>A</bold>, <bold>B</bold> <italic><tp:taxon-name>Katatopygia erythropyga</tp:taxon-name></italic> (Holmgren, 1883) <bold>C</bold>, <bold>D</bold> <italic><tp:taxon-name>Katatopygia antoma</tp:taxon-name></italic> (Garrett, 1924) <bold>E,</bold> <bold>F</bold> <italic><tp:taxon-name>Katatopygia sahlbergi</tp:taxon-name></italic> (Lundström, 1906) [A, C and E in lateral view, B, D and F in ventral view]. Abbreviations: cerc = cereus; gc =gonocoxite; gp =gonapophysis; st = sternite; tg = tergite.</p></caption><graphic xmlns:xlink="http://www.w3.org/1999/xlink" xlink:href="ZooKeys-175-037-g007.jpg" position="float" orientation="portrait" xlink:type="simple"/></fig></tp:treatment-sec><ref-list><ref id="B4"><mixed-citation xmlns:xlink="http://www.w3.org/1999/xlink" xlink:type="simple"><person-group><name name-style="western"><surname>Garrett</surname><given-names>CBD</given-names></name></person-group> (<year>1924</year>)<article-title> On British Columbian Mycetophilidae – II (Diptera).</article-title><source>Insecutor Inscitiae Menstruus </source><volume>12</volume>: <fpage>159</fpage>-<lpage>169</lpage>.</mixed-citation></ref><ref id="B5"><mixed-citation xmlns:xlink="http://www.w3.org/1999/xlink" xlink:type="simple"><person-group><name name-style="western"><surname>Garrett</surname><given-names>CBD</given-names></name></person-group> (<year>1925</year>)<source> Sixty–one new Diptera.</source><publisher-name>Privately published by the author, Cranbrook</publisher-name>, <publisher-loc>British Columbia</publisher-loc>, <lpage>12</lpage> pp.</mixed-citation></ref></ref-list></tp:taxon-treatment>
