# Supplementary material for: Katatopygia gen. n., a monophyletic branch segregated from Boletina (Diptera, Mycetophilidae)
Source: Zookeys. 2012 Mar 16;(175):37–67. doi: 10.3897/zookeys.175.2388 (PMC3307347; doi:10.3897/zookeys.175.2388)
Supplement: XML Treatment for Katatopygia erythropyga [file zookeys.175.2388-treatment4.xml]

<!DOCTYPE tp:taxon-treatment
  PUBLIC "-//TaxonX//DTD Taxonomic Treatment Publishing DTD v0 20100105//EN" "tax-treatment-NSO.dtd">
<tp:taxon-treatment xmlns:tp="http://www.plazi.org/taxpub"><tp:treatment-meta><mixed-citation publication-type="journal"><person-group><name><surname>Martinsson</surname><given-names>Svante</given-names></name><name><surname>Kjærandsen</surname><given-names>Jostein</given-names></name></person-group><article-title>
                    <italic>Katatopygia</italic> gen. n., a monophyletic branch segregated from Boletina (Diptera, Mycetophilidae)
                </article-title><source>Zookeys</source><day>16</day><month>3</month><year>2012</year><volume>2012</volume><issue>175</issue><fpage>37</fpage><lpage>67</lpage><pub-id pub-id-type="doi">10.3897/zookeys.175.2388</pub-id></mixed-citation></tp:treatment-meta><tp:nomenclature><tp:taxon-name>
                        <tp:taxon-name-part taxon-name-part-type="genus">Katatopygia</tp:taxon-name-part>
                        <tp:taxon-name-part taxon-name-part-type="species">erythropyga</tp:taxon-name-part>
                    <object-id xmlns:xlink="http://www.w3.org/1999/xlink" xlink:type="simple">http://sciaroidea.info/taxonomy/41709</object-id>
                    </tp:taxon-name><tp:taxon-authority>(Holmgren, 1883)</tp:taxon-authority><tp:taxon-status xmlns:xlink="http://www.w3.org/1999/xlink" xlink:type="simple">comb. n.</tp:taxon-status><xref ref-type="fig" rid="F3">Figs 3A–B</xref><xref ref-type="fig" rid="F6">6A–B</xref><xref ref-type="fig" rid="F7">7A–B</xref><xref ref-type="fig" rid="F10">10A–G</xref><tp:nomenclature-citation-list><tp:nomenclature-citation><tp:taxon-name>Boletina erythropyga</tp:taxon-name><comment> Holmgren, 1883:189</comment></tp:nomenclature-citation><tp:nomenclature-citation><tp:taxon-name>Boletina longicornis</tp:taxon-name><comment> Johannsen, 1911:272</comment></tp:nomenclature-citation><tp:nomenclature-citation><tp:taxon-name>Boletina notescens</tp:taxon-name><comment> Johannsen, misident. in <xref ref-type="bibr" rid="B24">Zaitzev 1994</xref>:223 fig. 74:2</comment></tp:nomenclature-citation><tp:nomenclature-citation><tp:taxon-name>Boletina erythropyga</tp:taxon-name><comment> Zaitzev &amp; Polevoi 2002:640 figs 2, 4–6, 10</comment></tp:nomenclature-citation></tp:nomenclature-citation-list></tp:nomenclature><tp:treatment-sec sec-type="Diagnostic characters"><title>Diagnostic characters.</title><p> Most similar to <italic><tp:taxon-name>Katatopygia magna</tp:taxon-name></italic> and <italic><tp:taxon-name>Katatopygia hissarica</tp:taxon-name></italic>, but can be distinguished by having distinct and separated mesonotal stripes and on the evenly broad male gonostylus on which the inner dentations are reaching the basal curve.</p></tp:treatment-sec><tp:treatment-sec sec-type="Re-description"><title>Re-description.</title><p> Male. Wing length 5.5 mm.</p><p><bold>Head</bold> blackish brown; mouthparts and palps yellow. Antenna with scape, pedicel and basal part of first flagellomere pale yellow, rest of flagellum brown.</p><p><bold>Thorax</bold> with three distinct, black mesonotal stripes on yellow ground, humeral area yellow; antepronotum pale; anepisternum brown; preepisternum pale with ventral<!--PageBreak--><!--PageBreak--><!--PageBreak--> half darker, brown; laterotergite brown with anterior part paler; mediotergite pale with a broad dark central stripe. Halter pale.</p><p><bold>Wing</bold> pale with veins yellowish brown; M-petiole approximately 1.5 times the length of ta; Sc<sub>2</sub> present; Sc ending in C slightly before Rs; Sc bearing a few setae on apical portion; C ending beyond apex of R<sub>5</sub>.</p><p><bold>Legs</bold> pale yellow with joints darker.</p><p><bold>Abdomen</bold> dark brown with yellow apical bands on tergites II–VI.</p><p><bold>Terminalia</bold> brownish. Gonocoxite with mesal corners not projected; gonostylus evenly broad, angled inwards about 40° and bearing one strong seta on interior surface, dentations on interior surface reaching curve. Apical processus approximately as long as the diameter of gonostylus, bearing one apical seta. Hypandrial lobe deeply forked with four lobes. Dorsal fused paramere rod long, slender and without microtrichia. <!--PageBreak-->Tergite IX subrectangular, with 4 stronger setae on apical part and without a sclerotized mesial suture.</p><p>Female. Body length 6.0 mm; wing length 5.5 mm. <bold>Coloration</bold> as male.</p><p><bold>Terminalia</bold>. Tergite IX broad with sharp apicolateral corner; gonocoxite VIII slightly incised ventrally bearing many strong apical setae; gonapophysis IX short and blunt.</p><fig id="F10" position="float" orientation="portrait"><label>Figure 10.</label><caption><p> <italic><tp:taxon-name>Katatopygia erythropgya</tp:taxon-name></italic> (Holmgren, 1883) <bold>A</bold> Male terminalia, ventral view <bold>B</bold> Male terminalia, dorsal view <bold>C</bold> Male terminalia, caudal view <bold>D</bold> Tergite 9 and cerci, dorsal view <bold>E</bold> Gonostylys, dorsal view <bold>F</bold> Aedagus and paramere, dorsal view <bold>G</bold> Hypandral lobe.</p></caption><graphic xmlns:xlink="http://www.w3.org/1999/xlink" xlink:href="ZooKeys-175-037-g010.jpg" position="float" orientation="portrait" xlink:type="simple"/></fig></tp:treatment-sec><tp:treatment-sec sec-type="Distribution"><title>Distribution.</title><p> Holarctic, with records from north-western USA (Idaho) (<xref ref-type="bibr" rid="B8">Johannsen 1911</xref>), northern Europe (Scandinavia and northern parts of European Russia) (Zaitzev and Polevoi 2001) and Novaya Zemlya (<xref ref-type="bibr" rid="B7">Holmgren 1883</xref>).<!--PageBreak--><!--PageBreak--></p></tp:treatment-sec><tp:treatment-sec sec-type="Remarks"><title>Remarks.</title><p> The species has been confused with <italic><tp:taxon-name>Katatopygia sahlbergi</tp:taxon-name></italic> and there are some records e.g. from the Alps and Siberia that at least partly refer to the latter species (Zaitzev and Polevoi 2001).</p></tp:treatment-sec><tp:treatment-sec sec-type="Type material"><title>Type material.</title><p> We were not able to locate the holotype of <italic><tp:taxon-name>Boletina longicornis</tp:taxon-name></italic> in the Johannsen collection at Cornell University (CUIC), nor can it be found in American Museum of Natural History (AMNH) (V. Blagoderov pers. com.) and should probable be regarded as lost.</p></tp:treatment-sec><tp:treatment-sec sec-type="Material examined"><title>Material examined.</title><p> <bold>NORWAY: FV</bold>, Alta, Elby, Valsetmoen, sandy slope, 10 Jun-6 Jul 1995 (ZMUN, leg. L.O. Hansen &amp; H. Rinden) – 1 male. <bold>SWEDEN: LU</bold>, Jokkmokk, Messaure, 2 Sep-4 Oct 1971 (MZLU, leg. K. Möller) – 3 males; Luottåive NR, 28 km S Jokkmokk, 14 Jul-18 Aug 2004 (MZLU, leg. K. Hedmark &amp; J. Kjærandsen) – 1 male; Gällivare, Haapavaara/Annavaara, 8 km WNW Vettasjärvi, 1 Jun-26 Jul 1994 (MZLU, leg. R. Rova) – 1 female, 3 male; <bold>SÖ</bold>, Haninge, Tyresta National Park, 19 Jun-28 Jul 2000 (NHRS , leg. B. Viklund) – 1 male; <bold>TO</bold>, Kiruna, Abisko, 150–500 m W Naturv. stn., 18–25 Aug 1975 (MZLU, leg. K. Möller) – 1 male; LF-05, 150–500 m W Naturv. stn., 28 Jun-5 Jul 1976 (MZLU, leg. K. Möller) – 2 males; above tree limit 26 Jun-15 Jul 2006 (NHRS, Leg. Swedish Malaise Trap Project) – 1 female, 10 males; <bold>VB</bold>, Skellefteå, Stenträsk, Björnhultet Domänreservat, 17 May-17 Oct 1997 (NHRS, leg. B. Viklund) – 4 males.</p></tp:treatment-sec><tp:treatment-sec><!--Section generated to contain objects referenced in tp:taxon-treatment.--><fig id="F3" position="float" orientation="portrait"><label>Figure 3.</label><caption><p>Habitus photos of species of <italic><tp:taxon-name>Katatopygia</tp:taxon-name></italic> gen. n. Lateral view <bold>A</bold> <italic><tp:taxon-name>Katatopygia erythropyga</tp:taxon-name></italic> (Holmgren, 1883), male <bold>B</bold> <italic><tp:taxon-name>Katatopygia erythropyga</tp:taxon-name></italic> (Holmgren, 1883), female. <bold>C</bold>. <italic><tp:taxon-name>Katatopygia antoma</tp:taxon-name></italic> (Garrettt, 1924), male <bold>D</bold> <italic><tp:taxon-name>Katatopygia antoma</tp:taxon-name></italic> (Garrettt, 1924), female <bold>E</bold> <italic><tp:taxon-name>Katatopygia sahlbergi</tp:taxon-name></italic> (Lundström, 1906), male <bold>F</bold> <italic><tp:taxon-name>Katatopygia sahlbergi</tp:taxon-name></italic> (Lundström, 1906), female</p></caption><graphic xmlns:xlink="http://www.w3.org/1999/xlink" xlink:href="ZooKeys-175-037-g003.jpg" position="float" orientation="portrait" xlink:type="simple"/></fig><fig id="F6" position="float" orientation="portrait"><label>Figure 6.</label><caption><p> Morphology of male terminalia of <italic><tp:taxon-name>Katatopygia</tp:taxon-name></italic> gen. n. <bold>A</bold> Male terminaliaof <italic><tp:taxon-name>Katatopygia erythropyga</tp:taxon-name></italic> (Holmgren, 1883), dorsal view, T9 removed <bold>B</bold> Aedagus and parameres of <italic><tp:taxon-name>Katatopygia erythropyga</tp:taxon-name></italic> (Holmgren, 1883), lateral view. Abbreviations: <bold>aed</bold> = aedeagus; <bold>aed ap</bold>= aedeagal apodeme; <bold>ap pro</bold> = apical processus of gonostylus; <bold>ej ap</bold> =ejaculatory apodeme; <bold>gc II</bold> = section II of gonocoxite; <bold>gc III</bold> = section III of gonocoxite; <bold>gc ap</bold> = gonocoxal apodeme; <bold>gst</bold> = gonostylus; <bold>hyp lb</bold> = hypandrial lobe; <bold>par</bold> = paramere; <bold>par ap</bold> = parameral apodeme; <bold>vas def</bold> = vas deferens.</p></caption><graphic xmlns:xlink="http://www.w3.org/1999/xlink" xlink:href="ZooKeys-175-037-g006.jpg" position="float" orientation="portrait" xlink:type="simple"/></fig><fig id="F7" position="float" orientation="portrait"><label>Figure 7.</label><caption><p> Female terminalia of <italic><tp:taxon-name>Katatopygia</tp:taxon-name></italic> gen. n. <bold>A</bold>, <bold>B</bold> <italic><tp:taxon-name>Katatopygia erythropyga</tp:taxon-name></italic> (Holmgren, 1883) <bold>C</bold>, <bold>D</bold> <italic><tp:taxon-name>Katatopygia antoma</tp:taxon-name></italic> (Garrett, 1924) <bold>E,</bold> <bold>F</bold> <italic><tp:taxon-name>Katatopygia sahlbergi</tp:taxon-name></italic> (Lundström, 1906) [A, C and E in lateral view, B, D and F in ventral view]. Abbreviations: cerc = cereus; gc =gonocoxite; gp =gonapophysis; st = sternite; tg = tergite.</p></caption><graphic xmlns:xlink="http://www.w3.org/1999/xlink" xlink:href="ZooKeys-175-037-g007.jpg" position="float" orientation="portrait" xlink:type="simple"/></fig></tp:treatment-sec><ref-list><ref id="B24"><mixed-citation xmlns:xlink="http://www.w3.org/1999/xlink" xlink:type="simple"><person-group><name name-style="western"><surname>Zaitzev</surname><given-names>AI</given-names></name></person-group> (<year>1994</year>)<source> Fungus gnats of the fauna of Russia and adjacent regions. Part 1.</source><publisher-name>Nauka</publisher-name>, <publisher-loc>Moskva</publisher-loc>, <lpage>288</lpage> pp.[in Russian]</mixed-citation></ref><ref id="B8"><mixed-citation xmlns:xlink="http://www.w3.org/1999/xlink" xlink:type="simple"><person-group><name name-style="western"><surname>Johannsen</surname><given-names>OA</given-names></name></person-group> (<year>1911</year>)<article-title> The Mycetophilidae of North America. Part III. The Mycetophilinae.</article-title><source>Bulletin of Maine Agricultural Experiment Station </source><volume>196</volume>: <fpage>249</fpage>-<lpage>328</lpage>.</mixed-citation></ref><ref id="B7"><mixed-citation xmlns:xlink="http://www.w3.org/1999/xlink" xlink:type="simple"><person-group><name name-style="western"><surname>Holmgren</surname><given-names>AE</given-names></name></person-group> (<year>1883</year>)<article-title> Insecta a viris doctissimis Nordenskiöld illum ducem sequentibus in insulis Waigatsch et Novaja Semlia anno 1875 collecta: Hymenoptera et Diptera.</article-title><source>Entomologisk Tidskrift </source><volume>4</volume>: <fpage>139</fpage>-<lpage>190</lpage>.</mixed-citation></ref></ref-list></tp:taxon-treatment>
