# Supplementary material for: Katatopygia gen. n., a monophyletic branch segregated from Boletina (Diptera, Mycetophilidae)
Source: Zookeys. 2012 Mar 16;(175):37–67. doi: 10.3897/zookeys.175.2388 (PMC3307347; doi:10.3897/zookeys.175.2388)
Supplement: XML Treatment for Katatopygia hissarica [file zookeys.175.2388-treatment5.xml]

<!DOCTYPE tp:taxon-treatment
  PUBLIC "-//TaxonX//DTD Taxonomic Treatment Publishing DTD v0 20100105//EN" "tax-treatment-NSO.dtd">
<tp:taxon-treatment xmlns:tp="http://www.plazi.org/taxpub"><tp:treatment-meta><mixed-citation publication-type="journal"><person-group><name><surname>Martinsson</surname><given-names>Svante</given-names></name><name><surname>Kjærandsen</surname><given-names>Jostein</given-names></name></person-group><article-title>
                    <italic>Katatopygia</italic> gen. n., a monophyletic branch segregated from Boletina (Diptera, Mycetophilidae)
                </article-title><source>Zookeys</source><day>16</day><month>3</month><year>2012</year><volume>2012</volume><issue>175</issue><fpage>37</fpage><lpage>67</lpage><pub-id pub-id-type="doi">10.3897/zookeys.175.2388</pub-id></mixed-citation></tp:treatment-meta><tp:nomenclature><tp:taxon-name>
                        <tp:taxon-name-part taxon-name-part-type="genus">Katatopygia</tp:taxon-name-part>
                        <tp:taxon-name-part taxon-name-part-type="species">hissarica</tp:taxon-name-part>
                    <object-id xmlns:xlink="http://www.w3.org/1999/xlink" xlink:type="simple">http://sciaroidea.info/taxonomy/41710</object-id>
                    </tp:taxon-name><tp:taxon-authority>(Zaitzev &amp; Polevoi, 2002)</tp:taxon-authority><tp:taxon-status xmlns:xlink="http://www.w3.org/1999/xlink" xlink:type="simple">comb. n.</tp:taxon-status><tp:nomenclature-citation-list><tp:nomenclature-citation><tp:taxon-name>Boletina hissarica</tp:taxon-name><comment> Zaitzev &amp; Polevoi, 2002: 640 (figs 1, 3 &amp; 9)</comment></tp:nomenclature-citation></tp:nomenclature-citation-list></tp:nomenclature><tp:treatment-sec sec-type="Diagnostic characters"><title>Diagnostic characters</title><p>.Very similar to <italic><tp:taxon-name>Katatopygia erythropyga</tp:taxon-name></italic>, from which it can be separated only on details of the male terminalia. Zaitzev &amp; Polevoi (2002) used four key characters to distinguish them: 1) Apical process of the gonostylus slightly bolder and with more developed unsclerotized area around base of this process; 2) Dentations on the inner surface of gonostylus being restricted to distal part, not reaching the curve basally; 3) Apical part of tergite IX less sclerotized; 4) Details of aedeagus as figured by them.</p></tp:treatment-sec><tp:treatment-sec sec-type="Distribution"><title>Distribution.</title><p> The species is known only from the holotype from Tadzhikistan.</p></tp:treatment-sec><tp:treatment-sec sec-type="Remarks"><title>Remarks.</title><p> The species limit between <italic><tp:taxon-name>Katatopygia erythropyga</tp:taxon-name></italic> and <italic><tp:taxon-name>Katatopygia hissarica</tp:taxon-name></italic> seems vague, and it is possibly that <italic><tp:taxon-name>Katatopygia hissarica</tp:taxon-name></italic> will fall inside the variation of <italic><tp:taxon-name>Katatopygia erythropyga</tp:taxon-name></italic> when a wider range of material is studied.</p></tp:treatment-sec><tp:treatment-sec sec-type="Type material"><title>Type material.</title><p> The holotype is deposited in the Zoological Institute in St. Petersburg, Russia – not studied.</p></tp:treatment-sec></tp:taxon-treatment>
