# Supplementary material for: Katatopygia gen. n., a monophyletic branch segregated from Boletina (Diptera, Mycetophilidae)
Source: Zookeys. 2012 Mar 16;(175):37–67. doi: 10.3897/zookeys.175.2388 (PMC3307347; doi:10.3897/zookeys.175.2388)
Supplement: XML Treatment for Katatopygia laticauda [file zookeys.175.2388-treatment6.xml]

<!DOCTYPE tp:taxon-treatment
  PUBLIC "-//TaxonX//DTD Taxonomic Treatment Publishing DTD v0 20100105//EN" "tax-treatment-NSO.dtd">
<tp:taxon-treatment xmlns:tp="http://www.plazi.org/taxpub"><tp:treatment-meta><mixed-citation publication-type="journal"><person-group><name><surname>Martinsson</surname><given-names>Svante</given-names></name><name><surname>Kjærandsen</surname><given-names>Jostein</given-names></name></person-group><article-title>
                    <italic>Katatopygia</italic> gen. n., a monophyletic branch segregated from Boletina (Diptera, Mycetophilidae)
                </article-title><source>Zookeys</source><day>16</day><month>3</month><year>2012</year><volume>2012</volume><issue>175</issue><fpage>37</fpage><lpage>67</lpage><pub-id pub-id-type="doi">10.3897/zookeys.175.2388</pub-id></mixed-citation></tp:treatment-meta><tp:nomenclature><tp:taxon-name>
                        <tp:taxon-name-part taxon-name-part-type="genus">Katatopygia</tp:taxon-name-part>
                        <tp:taxon-name-part taxon-name-part-type="species">laticauda</tp:taxon-name-part>
                    <object-id xmlns:xlink="http://www.w3.org/1999/xlink" xlink:type="simple">http://sciaroidea.info/taxonomy/41790</object-id>
                    </tp:taxon-name><tp:taxon-authority>(Saigusa, 1968)</tp:taxon-authority><tp:taxon-status xmlns:xlink="http://www.w3.org/1999/xlink" xlink:type="simple">comb. n.</tp:taxon-status><tp:nomenclature-citation-list><tp:nomenclature-citation><tp:taxon-name>Boletina laticauda</tp:taxon-name><comment> Saigusa, 1968: 4 (figs 1–4)</comment></tp:nomenclature-citation></tp:nomenclature-citation-list></tp:nomenclature><tp:treatment-sec sec-type="Diagnostic characters"><title>Diagnostic characters.</title><p>Very similar to<italic><tp:taxon-name>Katatopygia sahlbergi</tp:taxon-name></italic> from which it can be separated by the following characters (from <xref ref-type="bibr" rid="B18">Saigusa 1968</xref>, table 2): 1) wing vein Sc<sub>2</sub> absent; 2) wing veins M-pet and ta of approximately the same length; 3) scutum with black mesonotal stripes fused; 4) thoracic pleura entirely black; 5) middle and hind coxae black.</p></tp:treatment-sec><tp:treatment-sec sec-type="Distribution"><title>Distribution.</title><p> Taiwan, only known with the holotype.</p></tp:treatment-sec><tp:treatment-sec sec-type="Type material"><title>Type material.</title><p> The holotype is deposited in the Kyushu University Museum, Japan – not studied.</p></tp:treatment-sec><ref-list><ref id="B18"><mixed-citation xmlns:xlink="http://www.w3.org/1999/xlink" xlink:type="simple"><person-group><name name-style="western"><surname>Saigusa</surname><given-names>T</given-names></name></person-group> (<year>1968</year>)<article-title> The genus <italic>Boletina</italic> Staeger from Taiwan (Diptera Mycetophilidae).</article-title><source>Sieboldia </source><volume>4</volume>: <fpage>1</fpage>-<lpage>24</lpage>.</mixed-citation></ref></ref-list></tp:taxon-treatment>
