# Supplementary material for: Katatopygia gen. n., a monophyletic branch segregated from Boletina (Diptera, Mycetophilidae)
Source: Zookeys. 2012 Mar 16;(175):37–67. doi: 10.3897/zookeys.175.2388 (PMC3307347; doi:10.3897/zookeys.175.2388)
Supplement: XML Treatment for Katatopygia magna [file zookeys.175.2388-treatment7.xml]

<!DOCTYPE tp:taxon-treatment
  PUBLIC "-//TaxonX//DTD Taxonomic Treatment Publishing DTD v0 20100105//EN" "tax-treatment-NSO.dtd">
<tp:taxon-treatment xmlns:tp="http://www.plazi.org/taxpub"><tp:treatment-meta><mixed-citation publication-type="journal"><person-group><name><surname>Martinsson</surname><given-names>Svante</given-names></name><name><surname>Kjærandsen</surname><given-names>Jostein</given-names></name></person-group><article-title>
                    <italic>Katatopygia</italic> gen. n., a monophyletic branch segregated from Boletina (Diptera, Mycetophilidae)
                </article-title><source>Zookeys</source><day>16</day><month>3</month><year>2012</year><volume>2012</volume><issue>175</issue><fpage>37</fpage><lpage>67</lpage><pub-id pub-id-type="doi">10.3897/zookeys.175.2388</pub-id></mixed-citation></tp:treatment-meta><tp:nomenclature><tp:taxon-name>
                        <tp:taxon-name-part taxon-name-part-type="genus">Katatopygia</tp:taxon-name-part>
                        <tp:taxon-name-part taxon-name-part-type="species">magna</tp:taxon-name-part>
                    <object-id xmlns:xlink="http://www.w3.org/1999/xlink" xlink:type="simple">http://sciaroidea.info/taxonomy/41796</object-id>
                    </tp:taxon-name><tp:taxon-authority>(Garrett, 1925)</tp:taxon-authority><tp:taxon-status xmlns:xlink="http://www.w3.org/1999/xlink" xlink:type="simple">comb. n.</tp:taxon-status><xref ref-type="fig" rid="F1">Figs 1B</xref><xref ref-type="fig" rid="F11">11A–D</xref><tp:nomenclature-citation-list><tp:nomenclature-citation><tp:taxon-name>Boletina magna</tp:taxon-name><comment> Garrett, 1925: 5</comment></tp:nomenclature-citation></tp:nomenclature-citation-list></tp:nomenclature><tp:treatment-sec sec-type="Diagnostic characters"><title>Diagnostic characters.</title><p><italic><tp:taxon-name>Katatopygia magna</tp:taxon-name></italic> is most similar to <italic><tp:taxon-name>Katatopygia erythropyga</tp:taxon-name></italic> and <italic><tp:taxon-name>Katatopygia hissarica</tp:taxon-name></italic>, but can be distinguished by having fused mesonotal stripes and on the apically broadened gonostylus on which the inner dentations are reaching the basal curve.</p></tp:treatment-sec><tp:treatment-sec sec-type="Re-description"><title>Re-description.</title><p> Male. Wing length 6.0 mm.</p><p><bold>Head</bold> blackish brown; palps yellow. Antenna with scape brown, pedicel and flagellum yellow.</p><p><bold>Thorax</bold> with black mesonotal stripes fused on yellow ground, humeral area yellow; antepronotum brown; anepisternum brown; preepisternum dark with a diffuse pale spot; laterotergite brown; mediotergite dark. Halter pale.</p><p><bold>Wing</bold> pale with veins yellowish brown; M-petiole approximately 1.8 times the length of ta; Sc<sub>2</sub> present; Sc ending in C clearly before Rs; Sc bearing a few setae on apical portion; C ending beyond apex of R<sub>5</sub>.</p><p><bold>Legs</bold> pale yellow with joints darker.</p><p><bold>Abdomen</bold> dark brown with yellow apical bands on tergite II–IV.</p><p><bold>Terminalia</bold> yellowish. Gonocoxite with mesal corners not projected; gonostylus with broadened apex; gonostylus angled inwards about 65° and bearing one strong seta on interior surface, dentations on interior surface reaching curve. Apical processus approximately as long as the diameter of gonostylus and bearing one subapical seta. Hypandrial lobe deeply forked with four lobes. Dorsal fused paramere rod long and straight, without microtrichia. Tergite IX subrectangular, without sclerotized mesial suture.</p><p>Female unknown.<!--PageBreak--></p><fig id="F11" position="float" orientation="portrait"><label>Figure 11.</label><caption><p> <italic><tp:taxon-name>Katatopygia magna</tp:taxon-name></italic> (Garrett, 1925) <bold>A</bold> Male terminalia, ventral view <bold>B</bold> Male terminalia, dorsal view, gonostylus omitted <bold>C</bold> Male terminalia, caudal view, gonostylus omitted <bold>D</bold> Gonostylus, dorsal view.</p></caption><graphic xmlns:xlink="http://www.w3.org/1999/xlink" xlink:href="ZooKeys-175-037-g011.jpg" position="float" orientation="portrait" xlink:type="simple"/></fig></tp:treatment-sec><tp:treatment-sec sec-type="Distribution"><title>Distribution.</title><p> Nearctic: Canada, British Columbia.</p></tp:treatment-sec><tp:treatment-sec sec-type="Remarks"><title>Remarks.</title><p> Known only from the holotype.</p></tp:treatment-sec><tp:treatment-sec sec-type="Type material studied"><title>Type material studied.</title><p> <bold>Holotype male</bold>. <bold>Canada: BC</bold>, Fernie, 24 Jul (year unknown pre 1925), leg. C. Garrett (CNC, pinned with cleared terminalia in glycerine in microtube on same pin, JKJ-SPM-057738).</p></tp:treatment-sec><tp:treatment-sec><!--Section generated to contain objects referenced in tp:taxon-treatment.--><fig id="F1" position="float" orientation="portrait"><label>Figure 1.</label><caption><p> Type material with original labels of species of <italic><tp:taxon-name>Katatopygia</tp:taxon-name></italic> gen. n. described by <xref ref-type="bibr" rid="B4">Garrett (1924</xref>, <xref ref-type="bibr" rid="B5">1925</xref>). <bold>A</bold> <italic><tp:taxon-name>Katatopygia antica</tp:taxon-name></italic> (Garrett, 1924) male syntype <bold>B</bold> <italic><tp:taxon-name>Katatopygia magna</tp:taxon-name></italic> (Garrett, 1925) male holotype. <bold>C</bold> <italic><tp:taxon-name>Katatopygia antoma</tp:taxon-name></italic> (Garrett, 1924) male syntype.</p></caption><graphic xmlns:xlink="http://www.w3.org/1999/xlink" xlink:href="ZooKeys-175-037-g001.jpg" position="float" orientation="portrait" xlink:type="simple"/></fig></tp:treatment-sec><ref-list><ref id="B4"><mixed-citation xmlns:xlink="http://www.w3.org/1999/xlink" xlink:type="simple"><person-group><name name-style="western"><surname>Garrett</surname><given-names>CBD</given-names></name></person-group> (<year>1924</year>)<article-title> On British Columbian Mycetophilidae – II (Diptera).</article-title><source>Insecutor Inscitiae Menstruus </source><volume>12</volume>: <fpage>159</fpage>-<lpage>169</lpage>.</mixed-citation></ref><ref id="B5"><mixed-citation xmlns:xlink="http://www.w3.org/1999/xlink" xlink:type="simple"><person-group><name name-style="western"><surname>Garrett</surname><given-names>CBD</given-names></name></person-group> (<year>1925</year>)<source> Sixty–one new Diptera.</source><publisher-name>Privately published by the author, Cranbrook</publisher-name>, <publisher-loc>British Columbia</publisher-loc>, <lpage>12</lpage> pp.</mixed-citation></ref></ref-list></tp:taxon-treatment>
