# Supplementary material for: Katatopygia gen. n., a monophyletic branch segregated from Boletina (Diptera, Mycetophilidae)
Source: Zookeys. 2012 Mar 16;(175):37–67. doi: 10.3897/zookeys.175.2388 (PMC3307347; doi:10.3897/zookeys.175.2388)
Supplement: XML Treatment for Katatopygia sahlbergi [file zookeys.175.2388-treatment9.xml]

<!DOCTYPE tp:taxon-treatment
  PUBLIC "-//TaxonX//DTD Taxonomic Treatment Publishing DTD v0 20100105//EN" "tax-treatment-NSO.dtd">
<tp:taxon-treatment xmlns:tp="http://www.plazi.org/taxpub"><tp:treatment-meta><mixed-citation publication-type="journal"><person-group><name><surname>Martinsson</surname><given-names>Svante</given-names></name><name><surname>Kjærandsen</surname><given-names>Jostein</given-names></name></person-group><article-title>
                    <italic>Katatopygia</italic> gen. n., a monophyletic branch segregated from Boletina (Diptera, Mycetophilidae)
                </article-title><source>Zookeys</source><day>16</day><month>3</month><year>2012</year><volume>2012</volume><issue>175</issue><fpage>37</fpage><lpage>67</lpage><pub-id pub-id-type="doi">10.3897/zookeys.175.2388</pub-id></mixed-citation></tp:treatment-meta><tp:nomenclature><tp:taxon-name>
                        <tp:taxon-name-part taxon-name-part-type="genus">Katatopygia</tp:taxon-name-part>
                        <tp:taxon-name-part taxon-name-part-type="species">sahlbergi</tp:taxon-name-part>
                    <object-id xmlns:xlink="http://www.w3.org/1999/xlink" xlink:type="simple">http://sciaroidea.info/taxonomy/41712</object-id>
                    </tp:taxon-name><tp:taxon-authority>(Lundström, 1906)</tp:taxon-authority><tp:taxon-status xmlns:xlink="http://www.w3.org/1999/xlink" xlink:type="simple">comb. n.</tp:taxon-status><xref ref-type="fig" rid="F3">Figs 3E–F</xref><xref ref-type="fig" rid="F4">4A–E</xref><xref ref-type="fig" rid="F5">5A</xref><xref ref-type="fig" rid="F7">7E–F</xref><xref ref-type="fig" rid="F12">12A–F</xref><tp:nomenclature-citation-list><tp:nomenclature-citation><tp:taxon-name>Boletina sahlbergi</tp:taxon-name><comment><xref ref-type="bibr" rid="B12">Lundström 1906</xref>: 14, fig 8</comment></tp:nomenclature-citation><tp:nomenclature-citation><tp:taxon-name>Boletina punctus</tp:taxon-name><comment><xref ref-type="bibr" rid="B5">Garrett 1925</xref>: 5 syn. n.</comment></tp:nomenclature-citation><tp:nomenclature-citation><tp:taxon-name>Boletina altaica</tp:taxon-name><comment> Zaitzev 1994: 203</comment></tp:nomenclature-citation><tp:nomenclature-citation><tp:taxon-name>Boletina sahlbergi</tp:taxon-name><comment><xref ref-type="bibr" rid="B13">Lundström 1912</xref>:20, figs 22–24</comment></tp:nomenclature-citation><tp:nomenclature-citation><tp:taxon-name>Boletina sahlbergi</tp:taxon-name><comment> Zaitzev &amp; Polevoi 2002:642, fig. 11</comment></tp:nomenclature-citation></tp:nomenclature-citation-list></tp:nomenclature><tp:treatment-sec sec-type="Diagnostic characters"><title>Diagnostic characters.</title><p>Most similar to <italic><tp:taxon-name>Katatopygia laticauda</tp:taxon-name></italic> from which it can be distinguished by having wing vein Sc<sub>2</sub> present and M-pet longer than ta, and in coloration with distinct and separated mesonotal stripes and paler coxae where at most hind coxa are darkened.</p></tp:treatment-sec><tp:treatment-sec sec-type="Re-description"><title>Re-description.</title><p> Male. Body length 4.5-6.5 mm; wing length 4.5-6.0 mm.</p><p><bold>Head</bold> blackish brown; mouthparts and palps yellow. Antenna with scape, pedicel, and basal part of first, in some specimens the whole first and basal part of second, flagellomere pale yellow, rest of flagellum brown.</p><p><bold>Thorax</bold> in most specimens with 3 distinct, black mesonotal stripes on yellow ground, humeral area yellow, a few specimens with mesonotal stripes indistinct and humeral area brownish; antepronotum pale; anepisternum brown; preepisternum pale with ventral half darker, brown; laterotergite brown with anterior part paler; mediotergite pale with a broad dark central stripe. Halter pale.<!--PageBreak--></p><p><bold>Wing</bold> pale with veins yellowish brown; stem of M approximately 1.5 times the length of ta; Sc<sub>2</sub> present; Sc ending in C slightly before Rs; C ending at apex of R<sub>5</sub>.</p><p><bold>Legs</bold> pale yellow with joints darker.</p><p><bold>Abdomen</bold> dark brown, usually with yellow apical bands on tergite I–IV.</p><p><bold>Terminalia</bold> often yellow with dark lateral markings, in some specimens brownish and not distinctly paler than rest of abdomen. Gonocoxite with mesal corners slightly projected. Tergite IX subrectangular, with a sclerotized mesal suture. Paramere simple, strong, blunt and covered with microtrichia. Gonostylus straight with apical processus approximately half as long as the diameter of gonostylus.</p><p>Female. Body length 6.0-6.5 mm; wing length 6.0–6.5 mm.</p><p><!--PageBreak--><bold>Coloration</bold> as male.</p><p><bold>Terminalia</bold>. Tergite IX short with rounded apicolateral corner; sternite VIII and gonocoxite VIII long and narrow, bearing about 6 strong apical setae; gonapophysis IX long and projected into a pointed apex.</p><fig id="F12" position="float" orientation="portrait"><label>Figure 12.</label><caption><p> <italic><tp:taxon-name>Katatopygia sahlbergi</tp:taxon-name></italic> (Lundström, 1906) <bold>A</bold> Male terminalia, ventral view <bold>B</bold> Male terminalia, dorsal view, tergite 9 removed <bold>C</bold> Male terminalia, caudal view <bold>D</bold> Tergite 9 and cerci, dorsal view <bold>E</bold> Aedeagus and parameres dorsal view <bold>F</bold> Aedeagus and parameres, lateral view.</p></caption><graphic xmlns:xlink="http://www.w3.org/1999/xlink" xlink:href="ZooKeys-175-037-g012.jpg" position="float" orientation="portrait" xlink:type="simple"/></fig></tp:treatment-sec><tp:treatment-sec sec-type="Distribution"><title>Distribution.</title><p> Holarctic. Possibly boreal-alpine with records from Scandinavia, northern parts of European Russia, The Alps, West Siberia (Zaitzev &amp; Polevoi 2002), Japan (<xref ref-type="bibr" rid="B18">Saigusa 1968</xref>) and Canada (<xref ref-type="bibr" rid="B5">Garrett 1925</xref>).</p></tp:treatment-sec><tp:treatment-sec sec-type="Remarks"><title>Remarks.</title><p> The proposed synonymy of <italic><tp:taxon-name>Katatopygia sahlbergi</tp:taxon-name></italic> and <italic><tp:taxon-name>Boletina punctus</tp:taxon-name></italic> is based on the study of type material of <italic><tp:taxon-name>Boletina punctus</tp:taxon-name></italic> and Nordic material of <italic><tp:taxon-name>Katatopygia sahlbergi</tp:taxon-name></italic>. <italic><tp:taxon-name>Katatopygia sahlbergi</tp:taxon-name></italic> has been confused with <italic><tp:taxon-name>Katatopygia erythropyga</tp:taxon-name></italic> and there are some records of the latter species that at least partly refer to <italic><tp:taxon-name>Katatopygia sahlbergi</tp:taxon-name></italic> (Zaitzev &amp; Polevoi 2002).</p></tp:treatment-sec><tp:treatment-sec sec-type="Material examined"><title>Material examined.</title><p> <bold>NORWAY: FV</bold>, Alta, Detsika, Buolamalia, 6 Aug-25 Sep 1996 (ZMUN, leg. L. O. Hansen &amp; H. Rinden) – 2 males; <bold>STI</bold>, Oppdal, Kongsvoll, 19-26 Jul 1995 (MZLU, leg. J. Skartveit) – 1 male; Kongsvoll, Sprænbekken, 16 Aug-19 Sep 1994 (MZLU, leg. J. Skartveit) – 1 male; <bold>SWEDEN: LU</bold>, Jokkmokk, Kaltisbäcken 1 km NNE Messaure, 21 Jun-12 Jul 2004 (MZLU, leg. J. Kjærandsen &amp; K. Hedmark) – 1 female, 10 males; 12 Jul-17 Aug 2004 (MZLU, leg. J. Kjærandsen &amp; K. Hedmark) – 3 males; above parking lot, 12 Oct 1997 (MZLU, leg. S. Lundberg) – 1 male; Messaure, 2 Sep-4 Oct 1971 (MZLU, leg. K. Möller) – 14 males; Porsitjärn/Porsi VVO, 1.5 km SE Vuollerim, 6 May-13 Aug 2004 (MZLU, leg. M. Karström) – 2 females, 2 males; 15 Jun-1 Jul 2005 (MZLU, leg. K. Hedmark &amp; M. Karström) – 2 males; 1-16 Jul 2005 (MZLU, leg. K. Hedmark &amp; M. Karström) – 1 male; Tapmokbäckravinen, 12 km SSE Vuollerim, 16 Jun 2004 (MZLU, leg. J. Kjærandsen) – 1 male; Bombmurkleskogen VVO, 4 km SSE Messaure, 17 Jun 2004 (MZLU, leg. J. Kjærandsen) – 1 male; 21 Jun 2004 (MZLU, leg. J. Kjærandsen) – 1 male; 7-19 Jul 2005 (NHRS, leg. Swedish Malaise Trap Project) – 2 males; Luottåive NR, 28 km S Jokkmokk, 14 Jul-18 Aug 2004 (MZLU, leg. K. Hedmark &amp; J. Kjærandsen) – 2 males; 18 Aug-20 Sep 2004 (MZLU, leg. K. Hedmark &amp; J. Kjærandsen) – 4 females, 2 males; Gällivare, Haapavaara/Annavaara, 8 km WNW Vettasjärvi, 1 Jun-26 Jul 1994 (NHRS, leg. R. Rova) – 1 male; Jokkmokk, Bombmurkleskogen VVO, 9-25 Sep 2005 (NHRS, leg. Swedish Malaise Trap Project) – 1 male; 25 Sep-13 Oct 2005 (NHRS, leg. Swedish Malaise Trap Project) – 1 female, 3 males; <bold>TO</bold>, Kiruna, Abisko, 14-20 Jul 1975 (MZLU, leg. K. Möller) – 4 males; GF-02, 150-500 m W Naturv. stn., 10-25 Jul 1975 (MZLU, leg. K. Möller) – 1 male; LF-01, 150-500 m W Naturv. stn., 6-20 Jun 1975 (MZLU, leg. K. Möller) – 2 males; 22-29 Sep 1975 (MZLU, leg. K. Möller) – 1 male; 29 Sep-6 Oct 1975 (MZLU, leg. K. Möller) – 1 male; LF-02, 150-500 m W Naturv. stn., 21-28 Jul 1975 (MZLU, leg. K. Möller) – 1 male; 28 Jul-4 Aug 1975 (MZLU, leg. K. Möller) – 2 males; 29 Sep-6 Oct 1975 (MZLU, leg. K. Möller) – 1 male; LF-03, 150-500 m W Naturv. stn., 25 Sep-6 Oct 1975 (MZLU, leg. K. Möller) – 13 males; 6-20 Oct 1975 (MZLU, leg. K. Möller) – 2 males; 20-27 Oct 1975 (MZLU, leg. K. Möller) – 1 male; LF-04, 150-500 m W Naturv. stn., 22-29 Sep 1975 (MZLU, leg. K. Möller) – 1 female, 2 males; LF-05, 150-500 m W Naturv. stn., 6-20 Oct 1975 (MZLU, leg. K. Möller) – 1<!--PageBreak--> female, 11 males; 20-27 Oct 1975 (MZLU, leg. K. Möller) – 1 male; LF-06, 150-500 m W Naturv. stn., 4-11 Aug 1975 (MZLU, leg. K. Möller) – 1 male; 1-8 Sep 1975 (MZLU, leg. K. Möller) – 1 male; 15-22 Sep 1975 (MZLU, leg. K. Möller) – 3 males; 22-29 Sep 1975 (MZLU, leg. K. Möller) – 2 females, 11 males; 29 Sep-6 Oct 1975 (MZLU, leg. K. Möller) – 24 males; LF-07, 150-500 m W Naturv. stn., 8-15 Sep 1975 (MZLU, leg. K. Möller) – 1 male; 29 Sep-6 Oct 1975 (MZLU, leg. K. Möller) – 14 males; 6-20 Oct 1975 (MZLU, leg. K. Möller) – 2 males; LF-08, 150-500 m W Naturv. stn., 1-8 Sep 1975 (MZLU, leg. K. Möller) – 1 male; LF-09, 150-500 m W Naturv. stn., 21-28 Jul 1975 (MZLU, leg. K. Möller) – 1 male; 8-15 Sep 1975 (MZLU, leg. K. Möller) – 1 male; 22-29 Sep 1975 (MZLU, leg. K. Möller) – 4 males; 29 Sep-6 Oct 1975 (MZLU, leg. K. Möller) – 14 males; 6-20 Oct 1975 (MZLU, leg. K. Möller) – 1 female, 10 males; LF-10, 150-500 m W Naturv. stn., 22-29 Sep 1975 (MZLU, leg. K. Möller) – 2 males; LSF, 15 Aug-1 Sep 1975 (MZLU, leg. K. Möller) – 1 male; 1-15 Sep 1975 (MZLU, leg. K. Möller) – 2 males; Abisko, Stordalen NR, 9-24 Jul 1975 (MZLU, leg. K. Möller) – 5 males; 7-14 Aug 1975 (MZLU, leg. K. Möller) – 3 males; 4-11 Sep 1975 (MZLU, leg. K. Möller) – 2 males; above tree limit 26 Jun.-15 Jul. 2006 (NHRS, leg. Swedish Malaise Trap Project) – 4 males.</p></tp:treatment-sec><tp:treatment-sec sec-type="Type material of "><title>Type material of </title><p><bold><italic><tp:taxon-name>Boletina punctus</tp:taxon-name></italic></bold></p></tp:treatment-sec><tp:treatment-sec sec-type=" examined"><title> examined.</title><p> <bold>Holotype</bold> male. <bold>Canada: BC</bold>, Creston 4 Jul (year unknown pre 1926), leg B. C. D. Garrett (CNC, pinned with terminalia mounted on separate slide, JKJ-SPM-057764). <bold>Paratypes</bold>. Same data as holotype, marked as <bold>allotype</bold> – 1 female (CNC,pinned, JKJ- SPM-057778), same data as holotype – 3 females (CNC, pinned, 1 with abdomen in glycerine in microtube on same pin, JKJ- SPM-057779-81), 13 males (CNC, pinned, 2 with terminalia mounted on separate slide, JKJ-SPM-057765-77).</p><sec sec-type="Key to the males of Katatopygia"><title>Key to the males of <tp:taxon-name>Katatopygia</tp:taxon-name></title><p>The key is partly based on the key from <xref ref-type="bibr" rid="B25">Zaitzev and Polevoi (2002)</xref>.</p><table-wrap content-type="key" position="float" orientation="portrait"><table><tbody><tr><td rowspan="1" colspan="1">1</td><td rowspan="1" colspan="1">Gonostylus with distinct apical processus (cf. <xref ref-type="fig" rid="F6">Fig. 6A</xref>). Abdominal tergites often with pale apical bands</td><td rowspan="1" colspan="1">2</td></tr><tr><td rowspan="1" colspan="1">–</td><td rowspan="1" colspan="1">Gonostylus without distinct apical processus (<xref ref-type="bibr" rid="B25">Zaitzev and Polevoi 2002</xref>: fig. 7). Abdomen uniformly brown</td><td rowspan="1" colspan="1"><italic><tp:taxon-name>Katatopygia neoerythropyga</tp:taxon-name></italic></td></tr><tr><td rowspan="1" colspan="1">2</td><td rowspan="1" colspan="1">Costa extending clearly beyond R<sub>5</sub>-termination. Gonostylus curved inwards, with strong seta on interior surface (cf. <xref ref-type="fig" rid="F10">Fig. 10E</xref>). Sc with a few setae on apical portion. Parameres fused and bare (<xref ref-type="fig" rid="F6">Fig. 6B</xref>)</td><td rowspan="1" colspan="1">3</td></tr><tr><td rowspan="1" colspan="1">–</td><td rowspan="1" colspan="1">Costa ending at or slightly beyond R<sub>5</sub>-termination (<xref ref-type="fig" rid="F5">Fig. 5A–B</xref>). Gonostylus straighter, without strong seta on interior surface (cf. <xref ref-type="fig" rid="F8">Fig. 8C</xref>). Sc bare. Parameres forked or fused, covered with microtrichia (cf. <xref ref-type="fig" rid="F9">Figs 9G</xref>, <xref ref-type="fig" rid="F12">12F</xref>)</td><td rowspan="1" colspan="1">5</td></tr><tr><td rowspan="1" colspan="1">3</td><td rowspan="1" colspan="1">Dentations on the inner surface of gonostylus reaching the curve. Apical part of tergite IX well sclerotized</td><td rowspan="1" colspan="1">4</td></tr><tr><td rowspan="1" colspan="1">–</td><td rowspan="1" colspan="1">Dentations on the inner surface of gonostylus restricted to distal part, not reaching the curve (<xref ref-type="bibr" rid="B25">Zaitzev and Polevoi 2002</xref>: fig. 1). Apical part of tergite IX weakly sclerotized (<xref ref-type="bibr" rid="B25">Zaitzev and Polevoi 2002</xref>: fig. 9)</td><td rowspan="1" colspan="1"><italic><tp:taxon-name>Katatopygia hissarica</tp:taxon-name></italic></td></tr><tr><td rowspan="1" colspan="1">4</td><td rowspan="1" colspan="1">Gonostylus broadened apically (<xref ref-type="fig" rid="F11">Fig. 11D</xref>). Scutum with dark mesonotal stripes fused</td><td rowspan="1" colspan="1"><italic><tp:taxon-name>Katatopygia magna</tp:taxon-name></italic></td></tr><tr><td rowspan="1" colspan="1">–</td><td rowspan="1" colspan="1">Gonostylus evenly broad (<xref ref-type="fig" rid="F10">Fig. 10E</xref>). Scutum with dark mesonotal stripes distinct and separated</td><td rowspan="1" colspan="1"><italic><tp:taxon-name>Katatopygia erythropyga</tp:taxon-name></italic></td></tr><tr><td rowspan="1" colspan="1">5</td><td rowspan="1" colspan="1">Mesodorsal corners of gonocoxite distinctly projected caudally (cf. <xref ref-type="fig" rid="F9">Fig. 9A</xref>). Hypandrial lobe only shallowly emarginated (<xref ref-type="fig" rid="F8">Figs 8B</xref>, <xref ref-type="fig" rid="F9">9F</xref>). Parameres forked or fused</td><td rowspan="1" colspan="1">6</td></tr><tr><td rowspan="1" colspan="1">–</td><td rowspan="1" colspan="1">Mesodorsal corners of gonocoxite not projected (<xref ref-type="fig" rid="F12">Fig. 12B</xref>). Hypandrial lobe deeply divided mesially. Parameres fused into single rod</td><td rowspan="1" colspan="1">7</td></tr><tr><td rowspan="1" colspan="1">6</td><td rowspan="1" colspan="1">Dorsal part of parameres split into two processes caudally (<xref ref-type="fig" rid="F9">Figs 9D, G</xref>). Hypandrial lobe without a small sharp medial tooth (<xref ref-type="fig" rid="F9">Fig. 9F</xref>). Halter pale (<xref ref-type="fig" rid="F1">Figs 1C</xref>, <xref ref-type="fig" rid="F3">3B</xref>)</td><td rowspan="1" colspan="1"><italic><tp:taxon-name>Katatopygia antoma</tp:taxon-name></italic></td></tr><tr><td rowspan="1" colspan="1">–</td><td rowspan="1" colspan="1">Dorsal part of parameres fused into one rod caudally. Hypandrial lobe with a small sharp medial tooth (<xref ref-type="fig" rid="F8">Fig. 8B</xref>). Tip of halter brown (<xref ref-type="fig" rid="F1">Fig. 1A</xref>)</td><td rowspan="1" colspan="1"><italic><tp:taxon-name>Katatopygia antica</tp:taxon-name></italic></td></tr><tr><td rowspan="1" colspan="1">7</td><td rowspan="1" colspan="1">M-pet and ta of approximately the same length. Sc<sub>2</sub> absent (<xref ref-type="bibr" rid="B18">Saigusa 1968</xref>: plate 1:1). Scutum with black mesonotal stripes fused. Middle and hind coxae black</td><td rowspan="1" colspan="1"><italic><tp:taxon-name>Katatopygia laticauda</tp:taxon-name></italic></td></tr><tr><td rowspan="1" colspan="1">–</td><td rowspan="1" colspan="1">M-pet longer than ta. Sc<sub>2</sub> usually present (<xref ref-type="fig" rid="F5">Fig. 5A</xref>). Scutum pale with dark mesonotal stripes distinct and separated, scutum rarely more uniformly brown. At most hind coxa darkened</td><td rowspan="1" colspan="1"><italic><tp:taxon-name>Katatopygia sahlbergi</tp:taxon-name></italic></td></tr></tbody></table></table-wrap></sec></tp:treatment-sec><tp:treatment-sec><!--Section generated to contain objects referenced in tp:taxon-treatment.--><fig id="F3" position="float" orientation="portrait"><label>Figure 3.</label><caption><p>Habitus photos of species of <italic><tp:taxon-name>Katatopygia</tp:taxon-name></italic> gen. n. Lateral view <bold>A</bold> <italic><tp:taxon-name>Katatopygia erythropyga</tp:taxon-name></italic> (Holmgren, 1883), male <bold>B</bold> <italic><tp:taxon-name>Katatopygia erythropyga</tp:taxon-name></italic> (Holmgren, 1883), female. <bold>C</bold>. <italic><tp:taxon-name>Katatopygia antoma</tp:taxon-name></italic> (Garrettt, 1924), male <bold>D</bold> <italic><tp:taxon-name>Katatopygia antoma</tp:taxon-name></italic> (Garrettt, 1924), female <bold>E</bold> <italic><tp:taxon-name>Katatopygia sahlbergi</tp:taxon-name></italic> (Lundström, 1906), male <bold>F</bold> <italic><tp:taxon-name>Katatopygia sahlbergi</tp:taxon-name></italic> (Lundström, 1906), female</p></caption><graphic xmlns:xlink="http://www.w3.org/1999/xlink" xlink:href="ZooKeys-175-037-g003.jpg" position="float" orientation="portrait" xlink:type="simple"/></fig><fig id="F4" position="float" orientation="portrait"><label>Figure 4.</label><caption><p> Morphology of <italic><tp:taxon-name>Katatopygia</tp:taxon-name></italic> gen. n. [<italic><tp:taxon-name>Katatopygia sahlbergi</tp:taxon-name></italic> (Lundström, 1906)] <bold>A</bold> Head, frontal view. <bold>B</bold> Thorax, lateral view <bold>C</bold> Front leg <bold>D</bold> Apex of antenna <bold>E</bold> Base of antenna. Abbreviations: anepist = anepisternum; anepm = anepimeron; aprnt= anteprononun; ap spur = apical spur; clyp = clypeus; cx 1 = forecoxa; cx 2 = midcoxa; cx 3 = hindcoxa; eye = compound eye; fc = face; fl =flagellar segment; fr fur = frontal furrow; fr tub = frontal tubercle; l oc = lateral ocelus; l cerv scl= lateral cervical sclerite ; ltg = laterotergite; m oc = medial ocellus; mtg = mediotergite; ped = pedicel; plp =palpomere; proepm = proepimeron; sc = scutum; sctl = scutellum; tars 1 = tarsomere one; tb = tibia.</p></caption><graphic xmlns:xlink="http://www.w3.org/1999/xlink" xlink:href="ZooKeys-175-037-g004.jpg" position="float" orientation="portrait" xlink:type="simple"/></fig><fig id="F5" position="float" orientation="portrait"><label>Figure 5.</label><caption><p> Wing photos of <italic><tp:taxon-name>Katatopygia</tp:taxon-name></italic> gen. n. <bold>A</bold> <italic><tp:taxon-name>Katatopygia sahlbergi</tp:taxon-name></italic> (Lundström, 1906) <bold>B</bold> <italic><tp:taxon-name>Katatopygia antoma</tp:taxon-name></italic> (Garrettt, 1924)] Abbreviations: A1 = anterior anal vein; A2 = posterior anal vein; C = Costal vein; CuA1 and CuA 2 = anterior branch of cubitus; CuA–pet = petiole of CuA; h = humeral; M–pet = petiole of media; M1 and M2 = branches of media; R1 = anterior branch of radius; R5 = posterior branch of radius; sc = subcosta; ta = anterior transversal (= crossvein rm); tb = basal transversal.</p></caption><graphic xmlns:xlink="http://www.w3.org/1999/xlink" xlink:href="ZooKeys-175-037-g005.jpg" position="float" orientation="portrait" xlink:type="simple"/></fig><fig id="F7" position="float" orientation="portrait"><label>Figure 7.</label><caption><p> Female terminalia of <italic><tp:taxon-name>Katatopygia</tp:taxon-name></italic> gen. n. <bold>A</bold>, <bold>B</bold> <italic><tp:taxon-name>Katatopygia erythropyga</tp:taxon-name></italic> (Holmgren, 1883) <bold>C</bold>, <bold>D</bold> <italic><tp:taxon-name>Katatopygia antoma</tp:taxon-name></italic> (Garrett, 1924) <bold>E,</bold> <bold>F</bold> <italic><tp:taxon-name>Katatopygia sahlbergi</tp:taxon-name></italic> (Lundström, 1906) [A, C and E in lateral view, B, D and F in ventral view]. Abbreviations: cerc = cereus; gc =gonocoxite; gp =gonapophysis; st = sternite; tg = tergite.</p></caption><graphic xmlns:xlink="http://www.w3.org/1999/xlink" xlink:href="ZooKeys-175-037-g007.jpg" position="float" orientation="portrait" xlink:type="simple"/></fig><fig id="F6" position="float" orientation="portrait"><label>Figure 6.</label><caption><p> Morphology of male terminalia of <italic><tp:taxon-name>Katatopygia</tp:taxon-name></italic> gen. n. <bold>A</bold> Male terminaliaof <italic><tp:taxon-name>Katatopygia erythropyga</tp:taxon-name></italic> (Holmgren, 1883), dorsal view, T9 removed <bold>B</bold> Aedagus and parameres of <italic><tp:taxon-name>Katatopygia erythropyga</tp:taxon-name></italic> (Holmgren, 1883), lateral view. Abbreviations: <bold>aed</bold> = aedeagus; <bold>aed ap</bold>= aedeagal apodeme; <bold>ap pro</bold> = apical processus of gonostylus; <bold>ej ap</bold> =ejaculatory apodeme; <bold>gc II</bold> = section II of gonocoxite; <bold>gc III</bold> = section III of gonocoxite; <bold>gc ap</bold> = gonocoxal apodeme; <bold>gst</bold> = gonostylus; <bold>hyp lb</bold> = hypandrial lobe; <bold>par</bold> = paramere; <bold>par ap</bold> = parameral apodeme; <bold>vas def</bold> = vas deferens.</p></caption><graphic xmlns:xlink="http://www.w3.org/1999/xlink" xlink:href="ZooKeys-175-037-g006.jpg" position="float" orientation="portrait" xlink:type="simple"/></fig><fig id="F10" position="float" orientation="portrait"><label>Figure 10.</label><caption><p> <italic><tp:taxon-name>Katatopygia erythropgya</tp:taxon-name></italic> (Holmgren, 1883) <bold>A</bold> Male terminalia, ventral view <bold>B</bold> Male terminalia, dorsal view <bold>C</bold> Male terminalia, caudal view <bold>D</bold> Tergite 9 and cerci, dorsal view <bold>E</bold> Gonostylys, dorsal view <bold>F</bold> Aedagus and paramere, dorsal view <bold>G</bold> Hypandral lobe.</p></caption><graphic xmlns:xlink="http://www.w3.org/1999/xlink" xlink:href="ZooKeys-175-037-g010.jpg" position="float" orientation="portrait" xlink:type="simple"/></fig><fig id="F8" position="float" orientation="portrait"><label>Figure 8.</label><caption><p> <italic><tp:taxon-name>Katatopygia antica</tp:taxon-name></italic> (Garrett, 1924) <bold>A</bold> Male terminalia, ventral view <bold>B</bold> Hypandrial lobe <bold>C</bold> Gonostylus, dorsal view.</p></caption><graphic xmlns:xlink="http://www.w3.org/1999/xlink" xlink:href="ZooKeys-175-037-g008.jpg" position="float" orientation="portrait" xlink:type="simple"/></fig><fig id="F9" position="float" orientation="portrait"><label>Figure 9.</label><caption><p> <italic><tp:taxon-name>Katatopygia antoma</tp:taxon-name></italic> (Garrettt, 1924). <bold>A</bold> Male terminalia, ventral view <bold>B</bold> Male terminalia, dorsal view with tergite 9 removed <bold>C</bold> Male terminalia, caudal view <bold>D</bold> Aedeagus and parameres, lateral view <bold>E</bold> Apex of gonostylus, dorsal view <bold>F</bold>. Hypandrial lobe <bold>G</bold> Aedeagus and parameres dorsal view.</p></caption><graphic xmlns:xlink="http://www.w3.org/1999/xlink" xlink:href="ZooKeys-175-037-g009.jpg" position="float" orientation="portrait" xlink:type="simple"/></fig><fig id="F11" position="float" orientation="portrait"><label>Figure 11.</label><caption><p> <italic><tp:taxon-name>Katatopygia magna</tp:taxon-name></italic> (Garrett, 1925) <bold>A</bold> Male terminalia, ventral view <bold>B</bold> Male terminalia, dorsal view, gonostylus omitted <bold>C</bold> Male terminalia, caudal view, gonostylus omitted <bold>D</bold> Gonostylus, dorsal view.</p></caption><graphic xmlns:xlink="http://www.w3.org/1999/xlink" xlink:href="ZooKeys-175-037-g011.jpg" position="float" orientation="portrait" xlink:type="simple"/></fig><fig id="F1" position="float" orientation="portrait"><label>Figure 1.</label><caption><p> Type material with original labels of species of <italic><tp:taxon-name>Katatopygia</tp:taxon-name></italic> gen. n. described by <xref ref-type="bibr" rid="B4">Garrett (1924</xref>, <xref ref-type="bibr" rid="B5">1925</xref>). <bold>A</bold> <italic><tp:taxon-name>Katatopygia antica</tp:taxon-name></italic> (Garrett, 1924) male syntype <bold>B</bold> <italic><tp:taxon-name>Katatopygia magna</tp:taxon-name></italic> (Garrett, 1925) male holotype. <bold>C</bold> <italic><tp:taxon-name>Katatopygia antoma</tp:taxon-name></italic> (Garrett, 1924) male syntype.</p></caption><graphic xmlns:xlink="http://www.w3.org/1999/xlink" xlink:href="ZooKeys-175-037-g001.jpg" position="float" orientation="portrait" xlink:type="simple"/></fig></tp:treatment-sec><ref-list><ref id="B12"><mixed-citation xmlns:xlink="http://www.w3.org/1999/xlink" xlink:type="simple"><person-group><name name-style="western"><surname>Lundström</surname><given-names>C</given-names></name></person-group> (<year>1906</year>)<article-title> Beiträge zur Kenntnis der Dipteren Finlands. I. Mycetophilidae.</article-title><source>Acta Societatis pro Fauna et Flora Fennica </source><volume>29</volume>: <fpage>1</fpage>-<lpage>50</lpage>.<!--PageBreak--></mixed-citation></ref><ref id="B5"><mixed-citation xmlns:xlink="http://www.w3.org/1999/xlink" xlink:type="simple"><person-group><name name-style="western"><surname>Garrett</surname><given-names>CBD</given-names></name></person-group> (<year>1925</year>)<source> Sixty–one new Diptera.</source><publisher-name>Privately published by the author, Cranbrook</publisher-name>, <publisher-loc>British Columbia</publisher-loc>, <lpage>12</lpage> pp.</mixed-citation></ref><ref id="B13"><mixed-citation xmlns:xlink="http://www.w3.org/1999/xlink" xlink:type="simple"><person-group><name name-style="western"><surname>Lundström</surname><given-names>C</given-names></name></person-group> (<year>1912</year>)<article-title> Beiträge zur Kenntnis der Dipteren Finlands. VIII. Supplement 2. Mycetophilidae, Tipulidae, Cylindrotomidae und Limnobidae.</article-title><source>Acta Societatis pro Fauna et Flora Fennica </source><volume>38</volume>: <fpage>1</fpage>-<lpage>70</lpage>.</mixed-citation></ref><ref id="B18"><mixed-citation xmlns:xlink="http://www.w3.org/1999/xlink" xlink:type="simple"><person-group><name name-style="western"><surname>Saigusa</surname><given-names>T</given-names></name></person-group> (<year>1968</year>)<article-title> The genus <italic>Boletina</italic> Staeger from Taiwan (Diptera Mycetophilidae).</article-title><source>Sieboldia </source><volume>4</volume>: <fpage>1</fpage>-<lpage>24</lpage>.</mixed-citation></ref><ref id="B25"><mixed-citation xmlns:xlink="http://www.w3.org/1999/xlink" xlink:type="simple"><person-group><name name-style="western"><surname>Zaitzev</surname><given-names>AI</given-names></name><name name-style="western"><surname>Polevoi</surname><given-names>AV</given-names></name></person-group> (<year>2002</year>)<article-title> Holarctic species of the <italic>Boletina erythropyga</italic>–group (Diptera, Mycetophilidae).</article-title><source>Studia dipterologica</source><volume>8</volume>: <fpage>639</fpage>-<lpage>644</lpage>.</mixed-citation></ref><ref id="B4"><mixed-citation xmlns:xlink="http://www.w3.org/1999/xlink" xlink:type="simple"><person-group><name name-style="western"><surname>Garrett</surname><given-names>CBD</given-names></name></person-group> (<year>1924</year>)<article-title> On British Columbian Mycetophilidae – II (Diptera).</article-title><source>Insecutor Inscitiae Menstruus </source><volume>12</volume>: <fpage>159</fpage>-<lpage>169</lpage>.</mixed-citation></ref></ref-list></tp:taxon-treatment>
